# Supplementary material for: From flat to twisted – multifunctional phosphacyclic nanocarbons based on Vat Orange 3
Source: Chem Sci. 2025 Jan 28;16(8):3680–92. doi: 10.1039/d4sc07106a (PMC11774316; doi:10.1039/d4sc07106a)
Supplement: SC-016-D4SC07106A-s002 [file SC-016-D4SC07106A-s002.cif]

# Supplementary Information (SI) for Chemical Science.
# This journal is © The Royal Society of Chemistry 2025

####################################################################### 
# 
# This file contains crystal structure data downloaded from the 
# Cambridge Structural Database (CSD) hosted by the Cambridge 
# Crystallographic Data Centre (CCDC).
# 
# Full information about CCDC data access policies and citation 
# guidelines are available at http://www.ccdc.cam.ac.uk/access/V1 
# 
# Audit and citation data items may have been added by the CCDC. 
# Please retain this information to preserve the provenance of 
# this file and to allow appropriate attribution of the data. 
# 
#######################################################################

data_13_a_reza_82_a
_database_code_depnum_ccdc_archive 'CCDC 2370338'
loop_
_audit_author_name
_audit_author_address
'Jesse LeBlanc'
;York University
Canada
;
_audit_update_record             
;
2024-07-12 deposited with the CCDC.	2025-01-08 downloaded from the CCDC.
;
_audit_creation_date             2024-06-24
_audit_creation_method           
;
Olex2 1.5
(compiled 2023.03.06 svn.rbb2c1857 for OlexSys, GUI svn.r6748)
;
_shelx_SHELXL_version_number     2018/3
_chemical_name_common            ?
_chemical_name_systematic        ?
_chemical_formula_moiety         'C65.974 H69.921 O4 P2 S2, 2(C H Cl3)'
_chemical_formula_sum            'C69.07 H62 Cl6 O4 P2 S2'
_chemical_formula_weight         1294.78
_chemical_melting_point          ?
loop_
_atom_type_symbol
_atom_type_description
_atom_type_scat_dispersion_real
_atom_type_scat_dispersion_imag
_atom_type_scat_source
C C 0.0033 0.0016 'International Tables Vol C Tables 4.2.6.8 and 6.1.1.4'
H H 0.0000 0.0000 'International Tables Vol C Tables 4.2.6.8 and 6.1.1.4'
Cl Cl 0.1484 0.1585 'International Tables Vol C Tables 4.2.6.8 and 6.1.1.4'
O O 0.0106 0.0060 'International Tables Vol C Tables 4.2.6.8 and 6.1.1.4'
P P 0.1023 0.0942 'International Tables Vol C Tables 4.2.6.8 and 6.1.1.4'
S S 0.1246 0.1234 'International Tables Vol C Tables 4.2.6.8 and 6.1.1.4'

_shelx_space_group_comment       
;
The symmetry employed for this shelxl refinement is uniquely defined
by the following loop, which should always be used as a source of
symmetry information in preference to the above space-group names.
They are only intended as comments.
;
_space_group_crystal_system      monoclinic
_space_group_IT_number           14
_space_group_name_H-M_alt        'P 1 21/n 1'
_space_group_name_Hall           '-P 2yn'
loop_
_space_group_symop_operation_xyz
'x, y, z'
'-x+1/2, y+1/2, -z+1/2'
'-x, -y, -z'
'x-1/2, -y-1/2, z-1/2'

_cell_length_a                   13.3952(16)
_cell_length_b                   7.8096(9)
_cell_length_c                   30.550(4)
_cell_angle_alpha                90
_cell_angle_beta                 95.775(4)
_cell_angle_gamma                90
_cell_volume                     3179.7(7)
_cell_formula_units_Z            2
_cell_measurement_reflns_used    5072
_cell_measurement_temperature    173(2)
_cell_measurement_theta_max      25.66
_cell_measurement_theta_min      2.40
_shelx_estimated_absorpt_T_max   0.979
_shelx_estimated_absorpt_T_min   0.918
_exptl_absorpt_coefficient_mu    0.435
_exptl_absorpt_correction_T_max  0.7453
_exptl_absorpt_correction_T_min  0.4868
_exptl_absorpt_correction_type   none
_exptl_absorpt_process_details   
;
SADABS-2016/2 (Bruker,2016/2) was used for absorption correction.
wR2(int) was 0.1110 before and 0.0896 after correction.
The Ratio of minimum to maximum transmission is 0.6532.
The \l/2 correction factor is Not present.
;
_exptl_absorpt_special_details   ?
_exptl_crystal_colour            orange
_exptl_crystal_colour_primary    orange
_exptl_crystal_density_diffrn    1.352
_exptl_crystal_density_meas      ?
_exptl_crystal_density_method    ?
_exptl_crystal_description       needle
_exptl_crystal_F_000             1345
_exptl_crystal_size_max          0.2
_exptl_crystal_size_mid          0.05
_exptl_crystal_size_min          0.05
_exptl_transmission_factor_max   ?
_exptl_transmission_factor_min   ?
_diffrn_reflns_av_R_equivalents  0.1791
_diffrn_reflns_av_unetI/netI     0.1065
_diffrn_reflns_Laue_measured_fraction_full 0.999
_diffrn_reflns_Laue_measured_fraction_max 0.999
_diffrn_reflns_limit_h_max       16
_diffrn_reflns_limit_h_min       -16
_diffrn_reflns_limit_k_max       9
_diffrn_reflns_limit_k_min       -9
_diffrn_reflns_limit_l_max       36
_diffrn_reflns_limit_l_min       -36
_diffrn_reflns_number            43061
_diffrn_reflns_point_group_measured_fraction_full 0.999
_diffrn_reflns_point_group_measured_fraction_max 0.999
_diffrn_reflns_theta_full        25.219
_diffrn_reflns_theta_max         25.219
_diffrn_reflns_theta_min         2.400
_diffrn_ambient_temperature      173.00
_diffrn_detector_area_resol_mean ?
_diffrn_measured_fraction_theta_full 0.999
_diffrn_measured_fraction_theta_max 0.999
_diffrn_measurement_device_type  'Bruker APEX-II CCD'
_diffrn_measurement_method       '\f and \w scans'
_diffrn_radiation_type           MoK\a
_diffrn_radiation_wavelength     0.71073
_diffrn_source                   ?
_diffrn_source_current           20.0
_diffrn_source_power             1.0
_diffrn_source_voltage           50.0
_diffrn_standards_number         0
_reflns_Friedel_coverage         0.000
_reflns_Friedel_fraction_full    .
_reflns_Friedel_fraction_max     .
_reflns_number_gt                3452
_reflns_number_total             5745
_reflns_special_details          
;
 Reflections were merged by SHELXL according to the crystal
 class for the calculation of statistics and refinement.
 
 _reflns_Friedel_fraction is defined as the number of unique
 Friedel pairs measured divided by the number that would be
 possible theoretically, ignoring centric projections and
 systematic absences.
;
_reflns_threshold_expression     'I > 2\s(I)'
_computing_cell_refinement       'SAINT V8.40B (?, 2016)'
_computing_data_collection       ?
_computing_data_reduction        'SAINT V8.40B (?, 2016)'
_computing_molecular_graphics    'Olex2 1.5 (Dolomanov et al., 2009)'
_computing_publication_material  'Olex2 1.5 (Dolomanov et al., 2009)'
_computing_structure_refinement  'XL  (Sheldrick, 2008)'
_computing_structure_solution    'SHELXT 2018/2 (Sheldrick, 2018)'
_refine_diff_density_max         0.839
_refine_diff_density_min         -0.860
_refine_diff_density_rms         0.084
_refine_ls_extinction_coef       .
_refine_ls_extinction_method     none
_refine_ls_goodness_of_fit_ref   1.065
_refine_ls_hydrogen_treatment    mixed
_refine_ls_matrix_type           full
_refine_ls_number_parameters     400
_refine_ls_number_reflns         5745
_refine_ls_number_restraints     0
_refine_ls_R_factor_all          0.1722
_refine_ls_R_factor_gt           0.0997
_refine_ls_restrained_S_all      1.065
_refine_ls_shift/su_max          0.000
_refine_ls_shift/su_mean         0.000
_refine_ls_structure_factor_coef Fsqd
_refine_ls_weighting_details     
'w=1/[\s^2^(Fo^2^)+19.3946P] where P=(Fo^2^+2Fc^2^)/3'
_refine_ls_weighting_scheme      calc
_refine_ls_wR_factor_gt          0.1631
_refine_ls_wR_factor_ref         0.1927
_refine_special_details          ?
_olex2_refinement_description    
;
1. Fixed Uiso
 At 1.2 times of:
  All C(H) groups, All C(H,H) groups
 At 1.5 times of:
  All C(H,H,H) groups
2. Others
 Sof(C35)=Sof(H35A)=Sof(H35B)=Sof(H35C)=FVAR(1)
 Sof(C36)=Sof(H36A)=Sof(H36B)=Sof(H36C)=FVAR(2)
 Fixed Sof: C1(0.5) H1A(0.5) H1B(0.5) C34(0.5) H34A(0.5) H34B(0.5)
3.a Ternary CH refined with riding coordinates:
 C33(H33)
3.b Secondary CH2 refined with riding coordinates:
 C3(H3A,H3B), C4(H4A,H4B), C5(H5A,H5B), C6(H6A,H6B), C7(H7A,H7B), C8(H8A,H8B),
 C9(H9A,H9B), C10(H10A,H10B), C11(H11A,H11B), C1(H1A,H1B), C34(H34A,H34B)
3.c Aromatic/amide H refined with riding coordinates:
 C21(H21), C22(H22), C24(H24), C26(H26), C27(H27), C28(H28), C29(H29),
 C30(H30), C31(H31), C32(H32)
3.d Idealised Me refined as rotating group:
 C35(H35A,H35B,H35C), C36(H36A,H36B,H36C)
;
_atom_sites_solution_hydrogens   mixed
_atom_sites_solution_primary     ?
_atom_sites_solution_secondary   ?
loop_
_atom_site_label
_atom_site_type_symbol
_atom_site_fract_x
_atom_site_fract_y
_atom_site_fract_z
_atom_site_U_iso_or_equiv
_atom_site_adp_type
_atom_site_occupancy
_atom_site_site_symmetry_order
_atom_site_calc_flag
_atom_site_refinement_flags_posn
_atom_site_refinement_flags_adp
_atom_site_refinement_flags_occupancy
_atom_site_disorder_assembly
_atom_site_disorder_group
S1 S 0.67255(14) 0.3570(2) 0.42401(5) 0.0398(5) Uani 1 1 d . . . . .
Cl2 Cl 0.45586(17) 0.2314(3) 0.25045(8) 0.0750(7) Uani 1 1 d . . . . .
P1 P 0.55746(13) 0.7114(2) 0.32494(5) 0.0289(4) Uani 1 1 d . . . . .
O1 O 0.6806(3) 0.6789(5) 0.56543(12) 0.0280(10) Uani 1 1 d . . . . .
O2 O 0.4869(3) 0.6684(6) 0.28588(13) 0.0388(11) Uani 1 1 d . . . . .
Cl3 Cl 0.3228(3) 0.3881(5) 0.18457(9) 0.1444(16) Uani 1 1 d . . . . .
Cl4 Cl 0.2599(2) 0.3406(4) 0.27010(13) 0.1261(13) Uani 1 1 d . . . . .
C2 C 0.9918(7) -0.5813(13) 0.4116(3) 0.058(2) Uani 1 1 d . . . . .
C3 C 0.9344(6) -0.4181(9) 0.4126(2) 0.0457(19) Uani 1 1 d . . . . .
H3A H 0.865349 -0.437796 0.398789 0.055 Uiso 1 1 calc R U . . .
H3B H 0.966007 -0.331848 0.394679 0.055 Uiso 1 1 calc R U . . .
C4 C 0.9286(5) -0.3450(8) 0.4586(2) 0.0356(16) Uani 1 1 d . . . . .
H4A H 0.997572 -0.334459 0.473388 0.043 Uiso 1 1 calc R U . . .
H4B H 0.891854 -0.426953 0.475763 0.043 Uiso 1 1 calc R U . . .
C5 C 0.8772(5) -0.1703(8) 0.4593(2) 0.0385(17) Uani 1 1 d . . . . .
H5A H 0.914809 -0.087875 0.442597 0.046 Uiso 1 1 calc R U . . .
H5B H 0.808785 -0.180357 0.443911 0.046 Uiso 1 1 calc R U . . .
C6 C 0.8692(5) -0.0980(8) 0.5051(2) 0.0365(16) Uani 1 1 d . . . . .
H6A H 0.832500 -0.180446 0.522131 0.044 Uiso 1 1 calc R U . . .
H6B H 0.937510 -0.084283 0.520362 0.044 Uiso 1 1 calc R U . . .
C7 C 0.8156(5) 0.0739(8) 0.5039(2) 0.0343(16) Uani 1 1 d . . . . .
H7A H 0.748350 0.059792 0.487634 0.041 Uiso 1 1 calc R U . . .
H7B H 0.853474 0.155913 0.487220 0.041 Uiso 1 1 calc R U . . .
C8 C 0.8028(5) 0.1513(8) 0.5490(2) 0.0363(16) Uani 1 1 d . . . . .
H8A H 0.770141 0.066278 0.566903 0.044 Uiso 1 1 calc R U . . .
H8B H 0.869748 0.177441 0.564283 0.044 Uiso 1 1 calc R U . . .
C9 C 0.7404(5) 0.3136(8) 0.5455(2) 0.0354(16) Uani 1 1 d . . . . .
H9A H 0.677071 0.289466 0.526920 0.042 Uiso 1 1 calc R U . . .
H9B H 0.777190 0.401601 0.530257 0.042 Uiso 1 1 calc R U . . .
C10 C 0.7143(5) 0.3879(8) 0.58915(19) 0.0328(15) Uani 1 1 d . . . . .
H10A H 0.689012 0.294697 0.607019 0.039 Uiso 1 1 calc R U . . .
H10B H 0.776204 0.433677 0.605439 0.039 Uiso 1 1 calc R U . . .
C11 C 0.6372(5) 0.5277(8) 0.5840(2) 0.0339(16) Uani 1 1 d . . . . .
H11A H 0.578226 0.488794 0.564433 0.041 Uiso 1 1 calc R U . . .
H11B H 0.614614 0.556028 0.613050 0.041 Uiso 1 1 calc R U . . .
C12 C 0.6129(4) 0.8007(7) 0.54888(18) 0.0254(14) Uani 1 1 d . . . . .
C13 C 0.5846(4) 0.8064(7) 0.50368(17) 0.0240(13) Uani 1 1 d . . . . .
C14 C 0.5191(4) 0.9389(7) 0.48614(18) 0.0237(13) Uani 1 1 d . . . . .
C15 C 0.4251(4) 1.0792(7) 0.42220(17) 0.0219(13) Uani 1 1 d . . . . .
C16 C 0.4921(4) 0.9468(8) 0.43990(18) 0.0245(14) Uani 1 1 d . . . . .
C17 C 0.5306(4) 0.8248(7) 0.41105(18) 0.0257(14) Uani 1 1 d . . . . .
C18 C 0.5038(4) 0.8396(7) 0.36535(17) 0.0260(14) Uani 1 1 d . . . . .
C19 C 0.6095(5) 0.5367(8) 0.35684(19) 0.0284(14) Uani 1 1 d . . . . .
C20 C 0.6219(5) 0.5442(7) 0.40240(19) 0.0275(14) Uani 1 1 d . . . . .
C21 C 0.6782(5) 0.2717(9) 0.3725(2) 0.0421(17) Uani 1 1 d . . . . .
H21 H 0.703367 0.160362 0.367599 0.050 Uiso 1 1 calc R U . . .
C22 C 0.6438(5) 0.3776(8) 0.33994(19) 0.0333(16) Uani 1 1 d . . . . .
H22 H 0.642116 0.350966 0.309531 0.040 Uiso 1 1 calc R U . . .
C23 C 0.5930(4) 0.6851(7) 0.43012(18) 0.0255(14) Uani 1 1 d . . . . .
C24 C 0.6191(4) 0.6815(8) 0.47472(18) 0.0275(14) Uani 1 1 d . . . . .
H24 H 0.661726 0.592367 0.486725 0.033 Uiso 1 1 calc R U . . .
C25 C 0.6616(5) 0.8343(7) 0.30924(18) 0.0279(14) Uani 1 1 d . . . . .
C26 C 0.6504(5) 0.9310(8) 0.2710(2) 0.0372(17) Uani 1 1 d . . . . .
H26 H 0.587826 0.931995 0.253315 0.045 Uiso 1 1 calc R U . . .
C27 C 0.7296(6) 1.0258(9) 0.2583(2) 0.047(2) Uani 1 1 d . . . . .
H27 H 0.720510 1.092698 0.232247 0.057 Uiso 1 1 calc R U . . .
C28 C 0.8211(6) 1.0249(9) 0.2828(2) 0.0465(19) Uani 1 1 d . . . . .
H28 H 0.875363 1.089185 0.273452 0.056 Uiso 1 1 calc R U . . .
C29 C 0.8339(5) 0.9296(9) 0.3212(2) 0.0439(18) Uani 1 1 d . . . . .
H29 H 0.897002 0.928944 0.338447 0.053 Uiso 1 1 calc R U . . .
C30 C 0.7546(5) 0.8352(8) 0.3344(2) 0.0357(16) Uani 1 1 d . . . . .
H30 H 0.763614 0.770385 0.360774 0.043 Uiso 1 1 calc R U . . .
C31 C 0.4363(5) 0.9666(8) 0.34900(19) 0.0302(15) Uani 1 1 d . . . . .
H31 H 0.418361 0.973787 0.318168 0.036 Uiso 1 1 calc R U . . .
C32 C 0.3955(5) 1.0809(8) 0.37614(18) 0.0314(15) Uani 1 1 d . . . . .
H32 H 0.347212 1.161681 0.364168 0.038 Uiso 1 1 calc R U . . .
C33 C 0.3622(6) 0.3839(10) 0.2402(2) 0.053(2) Uani 1 1 d . . . . .
H33 H 0.390224 0.498741 0.249164 0.064 Uiso 1 1 calc R U . . .
C35 C 1.0657(13) -0.779(3) 0.3566(6) 0.084(8) Uani 0.58(2) 1 d . . P A 1
H35A H 1.068285 -0.807875 0.325509 0.127 Uiso 0.58(2) 1 calc R U P A 1
H35B H 1.035734 -0.873858 0.371590 0.127 Uiso 0.58(2) 1 calc R U P A 1
H35C H 1.133815 -0.757640 0.370375 0.127 Uiso 0.58(2) 1 calc R U P A 1
C36 C 1.039(2) -0.618(4) 0.3381(9) 0.083(12) Uani 0.41(3) 1 d . . P B 2
H36A H 1.053339 -0.702797 0.316024 0.125 Uiso 0.41(3) 1 calc R U P B 2
H36B H 1.102026 -0.571834 0.352409 0.125 Uiso 0.41(3) 1 calc R U P B 2
H36C H 0.999062 -0.524384 0.323796 0.125 Uiso 0.41(3) 1 calc R U P B 2
C1 C 1.000(2) -0.614(3) 0.3602(9) 0.054(6) Uani 0.5 1 d . . P A 1
H1A H 0.932908 -0.629948 0.344315 0.065 Uiso 0.5 1 calc R U P A 1
H1B H 1.032609 -0.514254 0.347152 0.065 Uiso 0.5 1 calc R U P A 1
C34 C 0.9842(19) -0.696(3) 0.3701(9) 0.064(7) Uani 0.5 1 d . . P B 2
H34A H 1.012190 -0.810994 0.377677 0.077 Uiso 0.5 1 calc R U P B 2
H34B H 0.913021 -0.709951 0.358363 0.077 Uiso 0.5 1 calc R U P B 2
H2A H 1.066(6) -0.569(9) 0.423(2) 0.06(2) Uiso 1 1 d . . . . .
H2B H 0.957(7) -0.654(11) 0.427(3) 0.08(4) Uiso 1 1 d . . . . .

loop_
_atom_site_aniso_label
_atom_site_aniso_U_11
_atom_site_aniso_U_22
_atom_site_aniso_U_33
_atom_site_aniso_U_23
_atom_site_aniso_U_13
_atom_site_aniso_U_12
S1 0.0590(12) 0.0282(9) 0.0321(9) -0.0003(8) 0.0048(8) 0.0096(9)
Cl2 0.0677(15) 0.0585(14) 0.0949(17) 0.0163(13) -0.0108(12) 0.0113(12)
P1 0.0383(10) 0.0262(8) 0.0225(8) -0.0033(7) 0.0056(7) -0.0013(8)
O1 0.035(2) 0.024(2) 0.025(2) 0.0037(18) 0.0023(18) 0.001(2)
O2 0.043(3) 0.042(3) 0.030(2) -0.009(2) -0.002(2) -0.008(2)
Cl3 0.181(3) 0.163(3) 0.0726(18) -0.039(2) -0.069(2) 0.083(3)
Cl4 0.085(2) 0.086(2) 0.215(4) 0.008(2) 0.055(2) -0.0069(17)
C2 0.044(6) 0.062(6) 0.067(6) -0.030(5) 0.005(5) 0.010(5)
C3 0.048(5) 0.051(5) 0.038(4) -0.005(4) 0.007(3) -0.003(4)
C4 0.042(4) 0.029(4) 0.037(4) -0.003(3) 0.006(3) -0.002(3)
C5 0.043(4) 0.032(4) 0.040(4) 0.001(3) 0.006(3) 0.003(3)
C6 0.040(4) 0.034(4) 0.035(4) 0.001(3) -0.002(3) 0.001(3)
C7 0.033(4) 0.031(4) 0.038(4) 0.005(3) 0.003(3) 0.003(3)
C8 0.038(4) 0.025(3) 0.046(4) 0.006(3) 0.002(3) 0.003(3)
C9 0.042(4) 0.028(4) 0.036(4) 0.005(3) 0.001(3) -0.001(3)
C10 0.035(4) 0.032(4) 0.032(3) 0.008(3) 0.005(3) 0.005(3)
C11 0.035(4) 0.030(4) 0.037(4) 0.009(3) 0.009(3) -0.002(3)
C12 0.030(4) 0.022(3) 0.025(3) 0.007(3) 0.006(3) 0.002(3)
C13 0.031(3) 0.021(3) 0.021(3) 0.003(3) 0.006(2) 0.004(3)
C14 0.031(4) 0.019(3) 0.021(3) -0.001(2) 0.006(3) -0.003(3)
C15 0.028(3) 0.019(3) 0.020(3) -0.003(2) 0.007(2) 0.003(3)
C16 0.024(3) 0.027(3) 0.024(3) 0.001(3) 0.007(3) -0.005(3)
C17 0.027(3) 0.024(3) 0.026(3) 0.000(3) 0.005(3) -0.002(3)
C18 0.038(4) 0.021(3) 0.018(3) 0.002(3) 0.004(3) -0.004(3)
C19 0.035(4) 0.024(3) 0.028(3) -0.001(3) 0.009(3) 0.000(3)
C20 0.032(4) 0.024(3) 0.027(3) -0.006(3) 0.004(3) 0.002(3)
C21 0.054(5) 0.027(4) 0.045(4) -0.014(3) 0.006(3) 0.001(3)
C22 0.049(4) 0.029(4) 0.021(3) -0.007(3) 0.001(3) -0.002(3)
C23 0.033(4) 0.021(3) 0.024(3) 0.004(3) 0.007(3) 0.002(3)
C24 0.029(4) 0.027(4) 0.026(3) 0.003(3) 0.003(3) 0.002(3)
C25 0.042(4) 0.021(3) 0.022(3) -0.004(3) 0.012(3) 0.006(3)
C26 0.045(4) 0.036(4) 0.031(4) 0.004(3) 0.010(3) 0.007(3)
C27 0.069(6) 0.044(4) 0.032(4) 0.018(3) 0.019(4) 0.005(4)
C28 0.049(5) 0.044(4) 0.050(5) -0.003(4) 0.021(4) -0.008(4)
C29 0.043(5) 0.043(4) 0.045(4) 0.000(4) 0.001(3) -0.008(4)
C30 0.046(4) 0.037(4) 0.025(3) 0.005(3) 0.008(3) -0.001(3)
C31 0.044(4) 0.031(4) 0.015(3) 0.001(3) 0.000(3) -0.003(3)
C32 0.041(4) 0.032(4) 0.022(3) 0.000(3) 0.004(3) 0.001(3)
C33 0.055(5) 0.047(5) 0.054(5) -0.002(4) -0.015(4) -0.003(4)
C35 0.083(14) 0.082(16) 0.086(13) -0.039(12) -0.002(10) 0.020(11)
C36 0.11(3) 0.09(3) 0.048(17) -0.033(16) 0.015(15) -0.010(19)
C1 0.075(17) 0.028(11) 0.059(16) -0.028(12) 0.009(11) -0.008(12)
C34 0.055(14) 0.042(13) 0.091(18) -0.030(15) -0.013(12) 0.006(13)

_geom_special_details            
;
 All esds (except the esd in the dihedral angle between two l.s. planes)
 are estimated using the full covariance matrix.  The cell esds are taken
 into account individually in the estimation of esds in distances, angles
 and torsion angles; correlations between esds in cell parameters are only
 used when they are defined by crystal symmetry.  An approximate (isotropic)
 treatment of cell esds is used for estimating esds involving l.s. planes.
;
loop_
_geom_bond_atom_site_label_1
_geom_bond_atom_site_label_2
_geom_bond_distance
_geom_bond_site_symmetry_2
_geom_bond_publ_flag
S1 C20 1.716(6) . ?
S1 C21 1.717(6) . ?
Cl2 C33 1.736(8) . ?
P1 O2 1.484(4) . ?
P1 C18 1.795(6) . ?
P1 C19 1.778(6) . ?
P1 C25 1.797(6) . ?
O1 C11 1.456(7) . ?
O1 C12 1.375(7) . ?
Cl3 C33 1.728(7) . ?
Cl4 C33 1.755(8) . ?
C2 C3 1.491(11) . ?
C2 C1 1.61(3) . ?
C2 C34 1.55(3) . ?
C2 H2A 1.02(7) . ?
C2 H2B 0.89(8) . ?
C3 H3A 0.9900 . ?
C3 H3B 0.9900 . ?
C3 C4 1.525(8) . ?
C4 H4A 0.9900 . ?
C4 H4B 0.9900 . ?
C4 C5 1.530(9) . ?
C5 H5A 0.9900 . ?
C5 H5B 0.9900 . ?
C5 C6 1.521(8) . ?
C6 H6A 0.9900 . ?
C6 H6B 0.9900 . ?
C6 C7 1.521(8) . ?
C7 H7A 0.9900 . ?
C7 H7B 0.9900 . ?
C7 C8 1.530(8) . ?
C8 H8A 0.9900 . ?
C8 H8B 0.9900 . ?
C8 C9 1.516(8) . ?
C9 H9A 0.9900 . ?
C9 H9B 0.9900 . ?
C9 C10 1.526(8) . ?
C10 H10A 0.9900 . ?
C10 H10B 0.9900 . ?
C10 C11 1.500(8) . ?
C11 H11A 0.9900 . ?
C11 H11B 0.9900 . ?
C12 C13 1.395(8) . ?
C12 C15 1.417(8) 3_676 ?
C13 C14 1.426(8) . ?
C13 C24 1.425(8) . ?
C14 C14 1.407(11) 3_676 ?
C14 C16 1.424(8) . ?
C15 C16 1.438(8) . ?
C15 C32 1.423(8) . ?
C16 C17 1.429(8) . ?
C17 C18 1.411(7) . ?
C17 C23 1.460(8) . ?
C18 C31 1.400(8) . ?
C19 C20 1.386(8) . ?
C19 C22 1.438(8) . ?
C20 C23 1.464(8) . ?
C21 H21 0.9500 . ?
C21 C22 1.340(9) . ?
C22 H22 0.9500 . ?
C23 C24 1.373(8) . ?
C24 H24 0.9500 . ?
C25 C26 1.388(8) . ?
C25 C30 1.396(9) . ?
C26 H26 0.9500 . ?
C26 C27 1.380(9) . ?
C27 H27 0.9500 . ?
C27 C28 1.370(10) . ?
C28 H28 0.9500 . ?
C28 C29 1.386(9) . ?
C29 H29 0.9500 . ?
C29 C30 1.386(9) . ?
C30 H30 0.9500 . ?
C31 H31 0.9500 . ?
C31 C32 1.369(8) . ?
C32 H32 0.9500 . ?
C33 H33 1.0000 . ?
C35 H35A 0.9800 . ?
C35 H35B 0.9800 . ?
C35 H35C 0.9800 . ?
C35 C1 1.57(3) . ?
C36 H36A 0.9800 . ?
C36 H36B 0.9800 . ?
C36 H36C 0.9800 . ?
C36 C34 1.42(3) . ?
C1 H1A 0.9900 . ?
C1 H1B 0.9900 . ?
C34 H34A 0.9900 . ?
C34 H34B 0.9900 . ?

loop_
_geom_angle_atom_site_label_1
_geom_angle_atom_site_label_2
_geom_angle_atom_site_label_3
_geom_angle
_geom_angle_site_symmetry_1
_geom_angle_site_symmetry_3
_geom_angle_publ_flag
C20 S1 C21 91.7(3) . . ?
O2 P1 C18 114.4(3) . . ?
O2 P1 C19 116.7(3) . . ?
O2 P1 C25 110.8(3) . . ?
C18 P1 C25 105.1(3) . . ?
C19 P1 C18 102.3(3) . . ?
C19 P1 C25 106.5(3) . . ?
C12 O1 C11 115.5(4) . . ?
C3 C2 C1 104.1(11) . . ?
C3 C2 C34 121.5(12) . . ?
C3 C2 H2A 113(4) . . ?
C3 C2 H2B 103(6) . . ?
C1 C2 H2A 101(4) . . ?
C1 C2 H2B 120(6) . . ?
C34 C2 H2A 109(4) . . ?
C34 C2 H2B 94(6) . . ?
H2A C2 H2B 115(7) . . ?
C2 C3 H3A 108.6 . . ?
C2 C3 H3B 108.6 . . ?
C2 C3 C4 114.5(6) . . ?
H3A C3 H3B 107.6 . . ?
C4 C3 H3A 108.6 . . ?
C4 C3 H3B 108.6 . . ?
C3 C4 H4A 108.7 . . ?
C3 C4 H4B 108.7 . . ?
C3 C4 C5 114.3(5) . . ?
H4A C4 H4B 107.6 . . ?
C5 C4 H4A 108.7 . . ?
C5 C4 H4B 108.7 . . ?
C4 C5 H5A 108.6 . . ?
C4 C5 H5B 108.6 . . ?
H5A C5 H5B 107.6 . . ?
C6 C5 C4 114.7(5) . . ?
C6 C5 H5A 108.6 . . ?
C6 C5 H5B 108.6 . . ?
C5 C6 H6A 109.1 . . ?
C5 C6 H6B 109.1 . . ?
H6A C6 H6B 107.8 . . ?
C7 C6 C5 112.5(5) . . ?
C7 C6 H6A 109.1 . . ?
C7 C6 H6B 109.1 . . ?
C6 C7 H7A 108.5 . . ?
C6 C7 H7B 108.5 . . ?
C6 C7 C8 115.1(5) . . ?
H7A C7 H7B 107.5 . . ?
C8 C7 H7A 108.5 . . ?
C8 C7 H7B 108.5 . . ?
C7 C8 H8A 109.2 . . ?
C7 C8 H8B 109.2 . . ?
H8A C8 H8B 107.9 . . ?
C9 C8 C7 112.2(5) . . ?
C9 C8 H8A 109.2 . . ?
C9 C8 H8B 109.2 . . ?
C8 C9 H9A 108.4 . . ?
C8 C9 H9B 108.4 . . ?
C8 C9 C10 115.5(5) . . ?
H9A C9 H9B 107.5 . . ?
C10 C9 H9A 108.4 . . ?
C10 C9 H9B 108.4 . . ?
C9 C10 H10A 108.8 . . ?
C9 C10 H10B 108.8 . . ?
H10A C10 H10B 107.7 . . ?
C11 C10 C9 113.7(5) . . ?
C11 C10 H10A 108.8 . . ?
C11 C10 H10B 108.8 . . ?
O1 C11 C10 109.5(5) . . ?
O1 C11 H11A 109.8 . . ?
O1 C11 H11B 109.8 . . ?
C10 C11 H11A 109.8 . . ?
C10 C11 H11B 109.8 . . ?
H11A C11 H11B 108.2 . . ?
O1 C12 C13 119.3(5) . . ?
O1 C12 C15 119.6(5) . 3_676 ?
C13 C12 C15 121.2(5) . 3_676 ?
C12 C13 C14 119.4(5) . . ?
C12 C13 C24 121.4(5) . . ?
C24 C13 C14 119.3(5) . . ?
C14 C14 C13 120.9(6) 3_676 . ?
C14 C14 C16 119.7(7) 3_676 . ?
C16 C14 C13 119.3(5) . . ?
C12 C15 C16 119.4(5) 3_676 . ?
C12 C15 C32 121.9(5) 3_676 . ?
C32 C15 C16 118.6(5) . . ?
C14 C16 C15 119.4(5) . . ?
C14 C16 C17 120.7(5) . . ?
C17 C16 C15 119.9(5) . . ?
C16 C17 C23 118.7(5) . . ?
C18 C17 C16 119.0(5) . . ?
C18 C17 C23 122.3(5) . . ?
C17 C18 P1 123.7(5) . . ?
C31 C18 P1 116.0(4) . . ?
C31 C18 C17 120.1(5) . . ?
C20 C19 P1 121.2(5) . . ?
C20 C19 C22 112.8(5) . . ?
C22 C19 P1 126.0(5) . . ?
C19 C20 S1 110.7(4) . . ?
C19 C20 C23 126.9(5) . . ?
C23 C20 S1 122.3(4) . . ?
S1 C21 H21 123.3 . . ?
C22 C21 S1 113.4(5) . . ?
C22 C21 H21 123.3 . . ?
C19 C22 H22 124.3 . . ?
C21 C22 C19 111.4(5) . . ?
C21 C22 H22 124.3 . . ?
C17 C23 C20 120.3(5) . . ?
C24 C23 C17 119.3(5) . . ?
C24 C23 C20 120.2(5) . . ?
C13 C24 H24 118.8 . . ?
C23 C24 C13 122.4(6) . . ?
C23 C24 H24 118.8 . . ?
C26 C25 P1 119.7(5) . . ?
C26 C25 C30 118.4(6) . . ?
C30 C25 P1 122.0(5) . . ?
C25 C26 H26 119.8 . . ?
C27 C26 C25 120.5(7) . . ?
C27 C26 H26 119.8 . . ?
C26 C27 H27 119.5 . . ?
C28 C27 C26 121.0(6) . . ?
C28 C27 H27 119.5 . . ?
C27 C28 H28 120.3 . . ?
C27 C28 C29 119.5(7) . . ?
C29 C28 H28 120.3 . . ?
C28 C29 H29 120.1 . . ?
C30 C29 C28 119.9(7) . . ?
C30 C29 H29 120.1 . . ?
C25 C30 H30 119.6 . . ?
C29 C30 C25 120.7(6) . . ?
C29 C30 H30 119.6 . . ?
C18 C31 H31 119.0 . . ?
C32 C31 C18 121.9(5) . . ?
C32 C31 H31 119.0 . . ?
C15 C32 H32 119.9 . . ?
C31 C32 C15 120.3(6) . . ?
C31 C32 H32 119.9 . . ?
Cl2 C33 Cl4 111.2(4) . . ?
Cl2 C33 H33 108.7 . . ?
Cl3 C33 Cl2 109.5(4) . . ?
Cl3 C33 Cl4 109.8(4) . . ?
Cl3 C33 H33 108.7 . . ?
Cl4 C33 H33 108.7 . . ?
H35A C35 H35B 109.5 . . ?
H35A C35 H35C 109.5 . . ?
H35B C35 H35C 109.5 . . ?
C1 C35 H35A 109.5 . . ?
C1 C35 H35B 109.5 . . ?
C1 C35 H35C 109.5 . . ?
H36A C36 H36B 109.5 . . ?
H36A C36 H36C 109.5 . . ?
H36B C36 H36C 109.5 . . ?
C34 C36 H36A 109.5 . . ?
C34 C36 H36B 109.5 . . ?
C34 C36 H36C 109.5 . . ?
C2 C1 H1A 110.3 . . ?
C2 C1 H1B 110.3 . . ?
C35 C1 C2 107.0(19) . . ?
C35 C1 H1A 110.3 . . ?
C35 C1 H1B 110.3 . . ?
H1A C1 H1B 108.6 . . ?
C2 C34 H34A 110.0 . . ?
C2 C34 H34B 110.0 . . ?
C36 C34 C2 109(2) . . ?
C36 C34 H34A 110.0 . . ?
C36 C34 H34B 110.0 . . ?
H34A C34 H34B 108.4 . . ?

loop_
_geom_torsion_atom_site_label_1
_geom_torsion_atom_site_label_2
_geom_torsion_atom_site_label_3
_geom_torsion_atom_site_label_4
_geom_torsion
_geom_torsion_site_symmetry_1
_geom_torsion_site_symmetry_2
_geom_torsion_site_symmetry_3
_geom_torsion_site_symmetry_4
_geom_torsion_publ_flag
S1 C20 C23 C17 -166.4(4) . . . . ?
S1 C20 C23 C24 9.6(8) . . . . ?
S1 C21 C22 C19 -0.6(8) . . . . ?
P1 C18 C31 C32 -175.4(5) . . . . ?
P1 C19 C20 S1 179.4(3) . . . . ?
P1 C19 C20 C23 2.2(9) . . . . ?
P1 C19 C22 C21 -179.5(5) . . . . ?
P1 C25 C26 C27 -179.8(5) . . . . ?
P1 C25 C30 C29 179.2(5) . . . . ?
O1 C12 C13 C14 -176.3(5) . . . . ?
O1 C12 C13 C24 4.4(9) . . . . ?
O2 P1 C18 C17 145.7(5) . . . . ?
O2 P1 C18 C31 -38.2(6) . . . . ?
O2 P1 C19 C20 -140.1(5) . . . . ?
O2 P1 C19 C22 40.6(7) . . . . ?
O2 P1 C25 C26 25.1(6) . . . . ?
O2 P1 C25 C30 -154.5(5) . . . . ?
C2 C3 C4 C5 175.2(7) . . . . ?
C3 C2 C1 C35 176.8(14) . . . . ?
C3 C2 C34 C36 74(2) . . . . ?
C3 C4 C5 C6 178.8(6) . . . . ?
C4 C5 C6 C7 -178.8(5) . . . . ?
C5 C6 C7 C8 178.5(6) . . . . ?
C6 C7 C8 C9 -174.6(5) . . . . ?
C7 C8 C9 C10 173.5(6) . . . . ?
C8 C9 C10 C11 -169.1(5) . . . . ?
C9 C10 C11 O1 -69.6(7) . . . . ?
C11 O1 C12 C13 -99.0(6) . . . . ?
C11 O1 C12 C15 82.6(7) . . . 3_676 ?
C12 O1 C11 C10 164.5(5) . . . . ?
C12 C13 C14 C14 -1.5(10) . . . 3_676 ?
C12 C13 C14 C16 178.7(5) . . . . ?
C12 C13 C24 C23 -179.5(6) . . . . ?
C12 C15 C16 C14 -0.1(8) 3_676 . . . ?
C12 C15 C16 C17 179.9(5) 3_676 . . . ?
C12 C15 C32 C31 177.7(6) 3_676 . . . ?
C13 C14 C16 C15 179.3(5) . . . . ?
C13 C14 C16 C17 -0.6(9) . . . . ?
C14 C13 C24 C23 1.2(9) . . . . ?
C14 C14 C16 C15 -0.5(10) 3_676 . . . ?
C14 C14 C16 C17 179.5(7) 3_676 . . . ?
C14 C16 C17 C18 -178.5(5) . . . . ?
C14 C16 C17 C23 4.0(8) . . . . ?
C15 C12 C13 C14 2.1(9) 3_676 . . . ?
C15 C12 C13 C24 -177.2(5) 3_676 . . . ?
C15 C16 C17 C18 1.5(8) . . . . ?
C15 C16 C17 C23 -176.0(5) . . . . ?
C16 C15 C32 C31 -5.0(9) . . . . ?
C16 C17 C18 P1 172.6(4) . . . . ?
C16 C17 C18 C31 -3.3(9) . . . . ?
C16 C17 C23 C20 171.2(5) . . . . ?
C16 C17 C23 C24 -4.8(8) . . . . ?
C17 C18 C31 C32 0.9(9) . . . . ?
C17 C23 C24 C13 2.3(9) . . . . ?
C18 P1 C19 C20 -14.4(6) . . . . ?
C18 P1 C19 C22 166.2(6) . . . . ?
C18 P1 C25 C26 -98.9(5) . . . . ?
C18 P1 C25 C30 81.5(5) . . . . ?
C18 C17 C23 C20 -6.2(9) . . . . ?
C18 C17 C23 C24 177.8(6) . . . . ?
C18 C31 C32 C15 3.4(9) . . . . ?
C19 P1 C18 C17 18.5(6) . . . . ?
C19 P1 C18 C31 -165.4(5) . . . . ?
C19 P1 C25 C26 153.0(5) . . . . ?
C19 P1 C25 C30 -26.6(6) . . . . ?
C19 C20 C23 C17 10.5(10) . . . . ?
C19 C20 C23 C24 -173.5(6) . . . . ?
C20 S1 C21 C22 -0.1(6) . . . . ?
C20 C19 C22 C21 1.1(8) . . . . ?
C20 C23 C24 C13 -173.7(6) . . . . ?
C21 S1 C20 C19 0.7(5) . . . . ?
C21 S1 C20 C23 178.1(5) . . . . ?
C22 C19 C20 S1 -1.2(7) . . . . ?
C22 C19 C20 C23 -178.4(6) . . . . ?
C23 C17 C18 P1 -10.0(8) . . . . ?
C23 C17 C18 C31 174.1(5) . . . . ?
C24 C13 C14 C14 177.9(7) . . . 3_676 ?
C24 C13 C14 C16 -2.0(8) . . . . ?
C25 P1 C18 C17 -92.6(5) . . . . ?
C25 P1 C18 C31 83.5(5) . . . . ?
C25 P1 C19 C20 95.6(5) . . . . ?
C25 P1 C19 C22 -83.7(6) . . . . ?
C25 C26 C27 C28 0.9(10) . . . . ?
C26 C25 C30 C29 -0.4(9) . . . . ?
C26 C27 C28 C29 -1.1(11) . . . . ?
C27 C28 C29 C30 0.5(11) . . . . ?
C28 C29 C30 C25 0.3(10) . . . . ?
C30 C25 C26 C27 -0.2(9) . . . . ?
C32 C15 C16 C14 -177.4(5) . . . . ?
C32 C15 C16 C17 2.5(8) . . . . ?
C1 C2 C3 C4 -171.7(12) . . . . ?
C34 C2 C3 C4 164.8(13) . . . . ?

_shelx_res_file                  
;
TITL 13_a_Reza_82_a.res in P2(1)/n
    13_a_reza_82_a.res
    created by SHELXL-2018/3 at 09:52:32 on 24-Jun-2024
CELL 0.71073 13.3952 7.8096 30.5504 90 95.775 90
ZERR 2 0.0016 0.0009 0.0038 0 0.004 0
LATT 1
SYMM 0.5-X,0.5+Y,0.5-Z
SFAC C H Cl O P S
UNIT 138.14 124 12 8 4 4

L.S. 10
PLAN  7 0 0
SIZE 0.05 0.05 0.2
TEMP -100.15
CONF
HTAB
BOND $H
fmap 2
acta
MORE -1
SHEL 9999 0.834
REM <olex2.extras>
REM <HklSrc "%.\\13_a_Reza_82_a.hkl">
REM </olex2.extras>

WGHT    0.000000   19.394600
FVAR       0.31647   0.57913   0.40765
S1    6    0.672553    0.356983    0.424013    11.00000    0.05901    0.02824 =
         0.03213   -0.00032    0.00483    0.00957
CL2   3    0.455864    0.231366    0.250449    11.00000    0.06775    0.05850 =
         0.09493    0.01632   -0.01083    0.01134
P1    5    0.557461    0.711391    0.324944    11.00000    0.03834    0.02620 =
         0.02253   -0.00335    0.00561   -0.00135
O1    4    0.680566    0.678916    0.565432    11.00000    0.03471    0.02392 =
         0.02522    0.00371    0.00232    0.00121
O2    4    0.486911    0.668393    0.285883    11.00000    0.04337    0.04225 =
         0.02971   -0.00894   -0.00194   -0.00805
CL3   3    0.322761    0.388127    0.184570    11.00000    0.18056    0.16343 =
         0.07257   -0.03854   -0.06864    0.08345
CL4   3    0.259902    0.340604    0.270100    11.00000    0.08519    0.08623 =
         0.21493    0.00752    0.05459   -0.00691
C2    1    0.991828   -0.581342    0.411568    11.00000    0.04380    0.06241 =
         0.06707   -0.03014    0.00545    0.01019
C3    1    0.934429   -0.418085    0.412635    11.00000    0.04845    0.05078 =
         0.03840   -0.00455    0.00748   -0.00319
AFIX  23
H3A   2    0.865349   -0.437796    0.398789    11.00000   -1.20000
H3B   2    0.966007   -0.331848    0.394679    11.00000   -1.20000
AFIX   0
C4    1    0.928633   -0.344983    0.458581    11.00000    0.04164    0.02917 =
         0.03650   -0.00293    0.00575   -0.00231
AFIX  23
H4A   2    0.997572   -0.334459    0.473388    11.00000   -1.20000
H4B   2    0.891854   -0.426953    0.475763    11.00000   -1.20000
AFIX   0
C5    1    0.877189   -0.170267    0.459299    11.00000    0.04338    0.03248 =
         0.03989    0.00052    0.00569    0.00251
AFIX  23
H5A   2    0.914809   -0.087875    0.442597    11.00000   -1.20000
H5B   2    0.808785   -0.180357    0.443911    11.00000   -1.20000
AFIX   0
C6    1    0.869242   -0.098013    0.505066    11.00000    0.04013    0.03366 =
         0.03454    0.00147   -0.00151    0.00096
AFIX  23
H6A   2    0.832500   -0.180446    0.522131    11.00000   -1.20000
H6B   2    0.937510   -0.084283    0.520362    11.00000   -1.20000
AFIX   0
C7    1    0.815578    0.073876    0.503907    11.00000    0.03346    0.03126 =
         0.03802    0.00528    0.00318    0.00291
AFIX  23
H7A   2    0.748350    0.059792    0.487634    11.00000   -1.20000
H7B   2    0.853474    0.155913    0.487220    11.00000   -1.20000
AFIX   0
C8    1    0.802786    0.151334    0.548990    11.00000    0.03762    0.02488 =
         0.04581    0.00631    0.00172    0.00311
AFIX  23
H8A   2    0.770141    0.066278    0.566903    11.00000   -1.20000
H8B   2    0.869748    0.177441    0.564283    11.00000   -1.20000
AFIX   0
C9    1    0.740355    0.313558    0.545524    11.00000    0.04173    0.02802 =
         0.03596    0.00540    0.00140   -0.00072
AFIX  23
H9A   2    0.677071    0.289466    0.526920    11.00000   -1.20000
H9B   2    0.777190    0.401601    0.530257    11.00000   -1.20000
AFIX   0
C10   1    0.714291    0.387930    0.589147    11.00000    0.03542    0.03177 =
         0.03160    0.00819    0.00547    0.00550
AFIX  23
H10A  2    0.689012    0.294697    0.607019    11.00000   -1.20000
H10B  2    0.776204    0.433677    0.605439    11.00000   -1.20000
AFIX   0
C11   1    0.637206    0.527743    0.584035    11.00000    0.03511    0.03037 =
         0.03729    0.00923    0.00924   -0.00231
AFIX  23
H11A  2    0.578226    0.488794    0.564433    11.00000   -1.20000
H11B  2    0.614614    0.556028    0.613050    11.00000   -1.20000
AFIX   0
C12   1    0.612873    0.800709    0.548885    11.00000    0.02951    0.02199 =
         0.02537    0.00657    0.00564    0.00239
C13   1    0.584648    0.806386    0.503680    11.00000    0.03095    0.02096 =
         0.02068    0.00286    0.00600    0.00445
C14   1    0.519121    0.938874    0.486139    11.00000    0.03132    0.01894 =
         0.02142   -0.00071    0.00561   -0.00311
C15   1    0.425081    1.079188    0.422200    11.00000    0.02813    0.01862 =
         0.01994   -0.00264    0.00657    0.00314
C16   1    0.492051    0.946762    0.439896    11.00000    0.02366    0.02686 =
         0.02373    0.00113    0.00657   -0.00477
C17   1    0.530577    0.824793    0.411050    11.00000    0.02698    0.02426 =
         0.02634   -0.00035    0.00472   -0.00195
C18   1    0.503794    0.839579    0.365352    11.00000    0.03839    0.02150 =
         0.01849    0.00152    0.00426   -0.00429
C19   1    0.609546    0.536681    0.356839    11.00000    0.03471    0.02406 =
         0.02753   -0.00091    0.00870    0.00026
C20   1    0.621926    0.544237    0.402396    11.00000    0.03171    0.02411 =
         0.02685   -0.00585    0.00403    0.00210
C21   1    0.678232    0.271729    0.372512    11.00000    0.05376    0.02741 =
         0.04530   -0.01356    0.00642    0.00089
AFIX  43
H21   2    0.703367    0.160362    0.367599    11.00000   -1.20000
AFIX   0
C22   1    0.643755    0.377605    0.339936    11.00000    0.04915    0.02882 =
         0.02135   -0.00732    0.00086   -0.00211
AFIX  43
H22   2    0.642116    0.350966    0.309531    11.00000   -1.20000
AFIX   0
C23   1    0.592964    0.685071    0.430116    11.00000    0.03283    0.02084 =
         0.02372    0.00413    0.00731    0.00245
C24   1    0.619097    0.681459    0.474723    11.00000    0.02944    0.02748 =
         0.02571    0.00272    0.00333    0.00189
AFIX  43
H24   2    0.661726    0.592367    0.486725    11.00000   -1.20000
AFIX   0
C25   1    0.661554    0.834320    0.309238    11.00000    0.04246    0.02067 =
         0.02236   -0.00405    0.01215    0.00582
C26   1    0.650419    0.931023    0.270954    11.00000    0.04544    0.03619 =
         0.03131    0.00358    0.01015    0.00698
AFIX  43
H26   2    0.587826    0.931995    0.253315    11.00000   -1.20000
AFIX   0
C27   1    0.729609    1.025799    0.258315    11.00000    0.06870    0.04446 =
         0.03165    0.01801    0.01909    0.00450
AFIX  43
H27   2    0.720510    1.092698    0.232247    11.00000   -1.20000
AFIX   0
C28   1    0.821103    1.024929    0.282759    11.00000    0.04870    0.04374 =
         0.05016   -0.00310    0.02061   -0.00759
AFIX  43
H28   2    0.875363    1.089185    0.273452    11.00000   -1.20000
AFIX   0
C29   1    0.833931    0.929595    0.321175    11.00000    0.04321    0.04292 =
         0.04480    0.00006    0.00114   -0.00787
AFIX  43
H29   2    0.897002    0.928944    0.338447    11.00000   -1.20000
AFIX   0
C30   1    0.754592    0.835199    0.334357    11.00000    0.04614    0.03671 =
         0.02503    0.00476    0.00786   -0.00143
AFIX  43
H30   2    0.763614    0.770385    0.360774    11.00000   -1.20000
AFIX   0
C31   1    0.436328    0.966649    0.348998    11.00000    0.04409    0.03129 =
         0.01481    0.00095    0.00040   -0.00340
AFIX  43
H31   2    0.418361    0.973787    0.318168    11.00000   -1.20000
AFIX   0
C32   1    0.395501    1.080898    0.376135    11.00000    0.04061    0.03213 =
         0.02166    0.00034    0.00351    0.00078
AFIX  43
H32   2    0.347212    1.161681    0.364168    11.00000   -1.20000
AFIX   0

C33   1    0.362194    0.383881    0.240193    11.00000    0.05467    0.04719 =
         0.05360   -0.00166   -0.01493   -0.00303
AFIX  13
H33   2    0.390224    0.498741    0.249164    11.00000   -1.20000
AFIX   0

PART 1
C35   1    1.065682   -0.778723    0.356574    21.00000    0.08306    0.08211 =
         0.08567   -0.03940   -0.00232    0.01975
AFIX 137
H35A  2    1.068285   -0.807875    0.325509    21.00000   -1.50000
H35B  2    1.035734   -0.873858    0.371590    21.00000   -1.50000
H35C  2    1.133815   -0.757640    0.370375    21.00000   -1.50000
AFIX   0
PART 2
C36   1    1.038881   -0.617741    0.338113    31.00000    0.11025    0.09219 =
         0.04804   -0.03268    0.01522   -0.00991
AFIX 137
H36A  2    1.053339   -0.702797    0.316024    31.00000   -1.50000
H36B  2    1.102026   -0.571834    0.352409    31.00000   -1.50000
H36C  2    0.999062   -0.524384    0.323796    31.00000   -1.50000
AFIX   0
PART 1
C1    1    1.000390   -0.613528    0.360172    10.50000    0.07539    0.02752 =
         0.05903   -0.02755    0.00925   -0.00784
AFIX  23
H1A   2    0.932908   -0.629948    0.344315    10.50000   -1.20000
H1B   2    1.032609   -0.514254    0.347152    10.50000   -1.20000
AFIX   0
PART 2
C34   1    0.984177   -0.696220    0.370120    10.50000    0.05544    0.04186 =
         0.09071   -0.02954   -0.01315    0.00574
AFIX  23
H34A  2    1.012190   -0.810994    0.377677    10.50000   -1.20000
H34B  2    0.913021   -0.709951    0.358363    10.50000   -1.20000
AFIX   0
PART 0
H2A   2    1.065684   -0.568665    0.423361    11.00000    0.05738
H2B   2    0.956986   -0.653737    0.426822    11.00000    0.08483
HKLF 4


REM  13_a_Reza_82_a.res in P2(1)/n
REM wR2 = 0.192726, GooF = S = 1.06539, Restrained GooF = 1.06539 for all data
REM R1 = 0.099660 for 3452 Fo > 4sig(Fo) and 0.172157 for all 5745 data
REM 400 parameters refined using 0 restraints

END

WGHT      0.0105     17.9654

REM Instructions for potential hydrogen bonds
EQIV $2 x, y+1, z
HTAB C26 Cl2_$2
HTAB C31 Cl2_$2
HTAB C33 O2

REM Highest difference peak  0.839,  deepest hole -0.860,  1-sigma level  0.084
Q1    1   0.3019  0.3615  0.1892  11.00000  0.05    0.84
Q2    1   0.2542  0.3301  0.2411  11.00000  0.05    0.62
Q3    1   0.3812  0.4589  0.1843  11.00000  0.05    0.62
Q4    1   0.2601  0.3170  0.2807  11.00000  0.05    0.59
Q5    1   0.9231 -0.8632  0.3582  11.00000  0.05    0.40
Q6    1   0.7553 -0.2056  0.5131  11.00000  0.05    0.34
Q7    1   0.4078  0.1570  0.2359  11.00000  0.05    0.32
;
_shelx_res_checksum              71089
_shelx_hkl_file                  
;
   2   0   0   55.29    6.80
  -2   0   0   65.99    7.30
   3   0   0   -1.30    7.70
  -3   0   0   -1.90    6.30
   3   0   0   -0.70    6.10
  -3   0   0    0.90    6.20
  -4   0   0   48.30    9.50
   4   0   0   37.70    8.70
   4   0   0   52.09   10.60
  -4   0   0   61.69   10.20
   5   0   0   16.00    8.60
   5   0   0    3.20    7.90
  -5   0   0    9.50    7.40
  -5   0   0    0.40    8.50
  -6   0   0  150.48   15.80
   6   0   0  203.18   17.90
   6   0   0  175.98   16.00
  -6   0   0  201.48   17.60
  -7   0   0    2.10    6.80
  -7   0   0    5.70    8.30
   7   0   0   -5.80    6.70
   7   0   0   11.20    7.20
  -8   0   0    3.30    9.40
   8   0   0   18.20    9.50
  -8   0   0   -4.50    8.30
   8   0   0    1.20    7.10
  -9   0   0   16.00    9.10
  -9   0   0   -8.90    8.50
   9   0   0   10.40    9.10
 -10   0   0   26.20   14.20
  10   0   0   48.10   12.80
 -10   0   0   48.50   17.20
 -11   0   0  -17.70   11.20
 -11   0   0    1.20   11.60
 -12   0   0   57.59   19.30
 -12   0   0   81.39   20.50
  13   0   0   20.10   18.80
 -13   0   0   13.40   17.40
 -13   0   0  -11.20   13.80
  14   0   0   28.50   22.00
 -14   0   0   -3.10   20.70
 -14   0   0   31.10   18.30
  15   0   0   28.30   26.30
 -15   0   0   18.40   21.20
 -15   0   0   10.00   21.00
 -16   0   0   90.49   29.10
 -16   0   0  158.38   36.70
   0  -1   0    2.90    4.50
   0   1   0    1.50    3.80
   1  -1   0   -2.50    5.00
  -1  -1   0   -0.40    4.50
  -1  -1   0    5.30    5.50
   1   1   0    1.10    5.00
   1   1   0    3.70    4.70
  -2  -1   0 1558.04   77.39
   2  -1   0 1684.43   77.59
  -2  -1   0 1545.85   78.39
  -2  -1   0 1558.44   78.29
  -2   1   0 1680.63   77.39
   2   1   0 1482.25   78.09
   2   1   0 1487.35   77.09
   2   1   0 1496.35   78.19
  -3  -1   0 7627.04  370.96
  -3  -1   0 7734.03  372.86
   3  -1   0 8259.17  371.16
  -3  -1   0 8031.80  373.06
   3   1   0 7775.52  372.96
   3   1   0 7321.87  372.46
  -3   1   0 8107.09  370.96
   3   1   0 7115.69  370.76
  -4  -1   0  649.14   36.10
  -4  -1   0  604.24   32.90
  -4  -1   0  623.04   35.90
  -4   1   0  549.95   32.40
   4   1   0  554.14   32.60
   4   1   0  603.44   35.20
   4   1   0  626.94   35.80
  -4   1   0  637.54   33.10
   5  -1   0   30.30    8.60
  -5  -1   0   28.50    9.70
  -5  -1   0   29.70    9.80
  -5  -1   0   17.10    7.30
   5  -1   0   28.00    7.30
   5   1   0   18.60    6.70
  -5   1   0   29.80    8.50
   5   1   0   39.80   10.70
  -5   1   0   44.90    9.70
   5   1   0   23.30    9.50
   6  -1   0  134.39   13.70
   6  -1   0  124.59   11.90
  -6  -1   0  168.58   16.60
  -6  -1   0  143.49   17.20
   6   1   0  122.79   16.20
  -6   1   0  127.29   13.60
  -6   1   0  162.48   15.30
   6   1   0  142.59   16.30
   7  -1   0   64.49    9.80
   7  -1   0   83.09   11.70
  -7  -1   0   96.79   16.30
  -7  -1   0   87.49   16.30
  -7   1   0   75.39   12.90
  -7   1   0   85.69   12.40
   7   1   0   78.89   14.20
   8  -1   0    6.40    6.80
  -8  -1   0    7.70   10.50
  -8  -1   0   -5.10    9.00
   8  -1   0   -6.50    7.10
  -8   1   0    6.50    8.10
   8   1   0   -4.00    9.00
  -8   1   0   -2.20    8.90
   9  -1   0   36.50   11.20
  -9  -1   0   22.90   12.80
  -9  -1   0   13.40   11.30
   9  -1   0   24.50    8.40
  -9   1   0   16.60    9.40
   9   1   0   22.30    9.70
  -9   1   0    5.50   11.20
 -10  -1   0   24.50   13.50
  10  -1   0    6.00    8.60
 -10  -1   0    1.40   11.50
  10  -1   0   10.80   10.70
 -10   1   0    2.50   10.70
 -10   1   0   16.30   10.40
  10   1   0    7.90   12.20
  10   1   0   27.40   11.30
 -11  -1   0    6.40   14.50
 -11  -1   0   14.20   14.40
  11  -1   0   37.40   14.70
 -11   1   0   23.10   11.90
  11   1   0    3.90   14.40
 -11   1   0    1.60   12.50
 -12  -1   0    8.10   14.20
 -12  -1   0    4.50   16.70
  12  -1   0   -7.30   13.90
 -12   1   0   -6.90   12.80
 -12   1   0   -6.60   12.90
  12   1   0   -6.30   17.30
  13  -1   0    8.20   17.00
 -13  -1   0   84.29   25.60
 -13  -1   0   61.59   22.10
 -13   1   0   33.90   16.20
 -13   1   0   53.99   19.10
  14  -1   0   27.70   18.50
 -14  -1   0   37.60   21.80
 -14  -1   0   42.10   23.90
 -14   1   0   25.00   15.50
 -14   1   0   30.00   22.50
 -15  -1   0    2.10   17.80
 -15  -1   0   82.29   28.60
 -15   1   0   26.60   20.10
 -15   1   0   25.10   20.10
  15   1   0    6.20   26.80
 -16  -1   0    0.40   22.80
 -16  -1   0  133.49   35.40
 -16   1   0   61.29   28.20
  16   1   0   -0.90   32.00
   0  -2   0  743.13   39.40
   0  -2   0  635.34   36.90
   0  -2   0  728.63   38.20
   0   2   0  767.92   39.50
   0   2   0  674.33   37.10
   0   2   0  620.94   36.90
   1  -2   0    2.70    5.90
  -1  -2   0    6.70    6.80
   1  -2   0    8.40    5.60
   1  -2   0    2.90    8.20
  -1  -2   0    8.40    7.40
  -1  -2   0    6.00    7.80
  -1   2   0    7.20    7.40
   1   2   0    7.70    7.50
  -1   2   0   11.20    6.30
   1   2   0   11.70    8.40
  -1   2   0    8.70    6.20
   1   2   0    7.10    7.80
   2  -2   0  140.09   15.60
  -2  -2   0  116.49   13.90
  -2  -2   0  102.39   14.20
  -2  -2   0  117.49   14.60
   2   2   0  122.89   13.90
   2   2   0  115.49   14.20
   2   2   0  122.59   14.30
  -2   2   0  130.59   13.50
  -3  -2   0  115.29   15.20
  -3  -2   0  112.19   14.80
  -3  -2   0  116.69   14.40
   3  -2   0  126.79   15.40
  -3   2   0  121.59   13.30
   3   2   0  134.59   14.90
   3   2   0  116.09   14.90
   3   2   0  139.09   14.40
   4  -2   0  348.07   24.50
  -4  -2   0  315.37   24.00
  -4  -2   0  366.96   26.10
  -4  -2   0  345.87   25.60
   4   2   0  341.17   23.10
   4   2   0  338.77   25.40
   4   2   0  359.96   25.80
  -4   2   0  353.46   23.10
  -5  -2   0  102.49   16.80
  -5  -2   0  127.59   18.50
   5  -2   0   70.79   11.80
  -5  -2   0   67.09   12.80
   5   2   0  102.29   12.50
   5   2   0   96.49   16.60
  -5   2   0   80.89   11.70
   5   2   0   87.79   15.00
  -6  -2   0  112.29   18.90
  -6  -2   0   97.19   16.20
  -6  -2   0   95.79   14.50
  -6   2   0  128.79   12.50
   6   2   0  130.99   16.20
   6   2   0   80.79   16.00
   6   2   0  103.19   13.90
  -6   2   0  112.89   12.60
  -7  -2   0   40.90    9.10
  -7  -2   0   56.59   13.80
  -7  -2   0   55.09   13.70
   7   2   0   29.80    9.40
   7   2   0   53.49   14.40
  -7   2   0   64.29   11.40
  -7   2   0   44.10   10.00
  -7   2   0   38.30    8.10
   7   2   0   49.40   13.70
  -8  -2   0  165.48   19.80
  -8  -2   0  164.58   16.00
  -8  -2   0  154.38   18.30
  -8   2   0  149.88   15.10
   8   2   0  158.88   16.00
  -8   2   0  107.69   16.00
   8   2   0  136.89   19.30
   8   2   0  133.09   17.90
  -9  -2   0   89.99   13.10
  -9  -2   0  101.39   18.10
  -9  -2   0   94.59   19.50
  -9   2   0  110.49   16.00
   9   2   0   88.59   20.10
   9   2   0   89.69   16.50
   9   2   0   70.69   12.20
  -9   2   0  114.29   16.10
 -10  -2   0   75.59   20.70
 -10  -2   0   81.49   18.50
  10   2   0   70.89   18.60
 -10   2   0   69.79   17.00
  10   2   0   43.60   17.30
 -10   2   0   53.99   14.90
 -11  -2   0   13.90   15.60
 -11  -2   0   11.30   13.90
 -11   2   0    6.40   12.60
  11   2   0   36.90   19.80
 -12  -2   0   54.69   21.90
 -12  -2   0   10.10   15.80
 -12   2   0   -0.10   13.90
 -12   2   0   11.90   14.30
  12   2   0    6.80   15.60
 -13  -2   0   50.29   20.40
 -13  -2   0   28.90   22.20
 -13   2   0   53.19   17.20
 -13   2   0   36.00   19.00
 -14  -2   0   54.19   22.80
 -14  -2   0    8.00   24.40
 -14   2   0   14.00   16.20
  14   2   0    7.60   28.20
 -14   2   0   26.80   17.20
 -15  -2   0   15.90   24.60
 -15  -2   0  -32.80   29.90
 -15   2   0   26.30   20.30
 -15   2   0   42.40   23.50
   0  -3   0    9.40    8.40
   0  -3   0    0.00    7.80
   0  -3   0    0.00    6.90
   0   3   0    6.20    8.10
   0   3   0    2.70    7.10
   0   3   0   -1.20    8.00
   1  -3   0  141.19   17.80
   1  -3   0  145.79   13.20
   1  -3   0  160.68   13.60
  -1  -3   0  168.38   16.00
  -1  -3   0  141.19   17.00
  -1   3   0  166.18   17.50
  -1   3   0  138.69   13.80
  -1   3   0  144.39   13.80
   1   3   0  173.28   15.30
   1   3   0  156.88   16.00
   1   3   0  163.48   17.50
   2  -3   0   16.30    9.90
  -2  -3   0    1.40    7.90
  -2  -3   0   -0.80    7.90
   2  -3   0    8.30    5.60
  -2  -3   0   -3.20    8.40
   2   3   0    4.60    9.80
  -2   3   0    6.00    6.00
   2   3   0   15.10    9.50
  -2   3   0    9.00    8.50
  -2   3   0    3.10    6.90
   2   3   0    4.60    9.60
  -3  -3   0  657.13   40.40
   3  -3   0  674.43   40.90
  -3  -3   0  644.54   40.00
  -3  -3   0  619.54   39.60
  -3   3   0  619.74   38.90
   3   3   0  690.83   40.50
   3   3   0  674.03   40.80
   3   3   0  671.13   39.90
  -4  -3   0  624.14   39.90
  -4  -3   0  689.63   39.80
   4  -3   0  613.04   39.70
  -4  -3   0  628.34   40.10
  -4   3   0  584.54   38.20
   4   3   0  648.34   40.30
   4   3   0  631.64   40.00
   4   3   0  640.64   38.90
  -5  -3   0  376.96   28.90
  -5  -3   0  360.26   27.60
  -5  -3   0  353.96   26.90
   5  -3   0  362.36   27.00
   5   3   0  392.16   26.20
   5   3   0  355.86   28.60
   5   3   0  385.16   28.40
  -5   3   0  365.86   26.10
  -6  -3   0  246.78   21.50
  -6  -3   0  251.47   23.90
  -6  -3   0  276.97   25.10
   6  -3   0  256.87   22.50
  -6   3   0  260.27   20.90
   6   3   0  223.28   23.70
   6   3   0  274.17   24.30
   6   3   0  288.57   21.80
  -7  -3   0   69.79   12.70
  -7  -3   0   93.69   18.40
  -7  -3   0   65.79   15.70
   7   3   0   72.89   12.00
  -7   3   0   80.99   13.20
   7   3   0   51.69   14.90
   7   3   0   66.89   15.70
  -8  -3   0   16.80   10.40
  -8  -3   0   28.00   15.70
  -8  -3   0   17.50   14.50
  -8   3   0   11.70    9.60
  -8   3   0   24.40   11.00
   8   3   0   25.40   10.20
   8   3   0   23.20   12.70
   8   3   0   24.80   12.80
  -9  -3   0    7.30   12.50
  -9  -3   0   -9.60   13.10
  -9  -3   0    8.50    9.40
  -9   3   0   13.20    8.50
   9   3   0    9.80   14.60
   9   3   0    0.80   15.00
   9   3   0   10.30   10.90
 -10  -3   0    8.00   14.40
 -10  -3   0   13.20   10.90
 -10  -3   0   10.50   13.40
  10   3   0    2.00   14.20
 -10   3   0   -3.10   10.30
  10   3   0   -1.20    9.50
  10   3   0    8.60   17.40
 -11  -3   0    1.10    8.50
 -11  -3   0    1.40   13.50
 -11  -3   0   -8.10   15.90
  11   3   0  -14.10   16.50
 -11   3   0    0.40   10.30
  11   3   0    0.10   14.00
 -11   3   0    8.50   10.90
 -12  -3   0   57.39   21.20
 -12  -3   0   48.50   13.00
 -12  -3   0   87.19   23.90
 -12   3   0   78.29   15.30
  12   3   0   22.00   21.40
 -12   3   0   36.50   13.90
 -13  -3   0  -49.99   21.20
 -13  -3   0   16.40   17.70
 -13   3   0   15.90   15.30
  13   3   0  -13.20   21.30
 -14  -3   0   69.99   27.30
 -14  -3   0   42.60   29.30
  14   3   0    4.80   22.40
 -14   3   0  -19.30   17.60
 -14   3   0   20.30   13.50
 -15  -3   0    7.70   25.10
 -15  -3   0   -2.70   29.30
 -15   3   0  -17.70   16.10
 -15   3   0    3.00   14.40
  15   3   0  -38.60   27.80
   0  -4   0  694.23   39.80
   0  -4   0  708.13   39.60
   0  -4   0  613.74   42.10
   0   4   0  690.43   43.10
   0   4   0  643.34   39.90
   0   4   0  671.33   39.70
   1  -4   0   68.59   14.20
  -1  -4   0   77.99   15.20
   1  -4   0   80.29   12.90
  -1  -4   0   96.99   13.50
   1  -4   0   87.19   13.40
  -1   4   0   78.89   11.30
   1   4   0  104.29   16.20
  -1   4   0   93.59   13.80
   1   4   0   69.19   14.60
   1   4   0   56.19   12.90
  -1   4   0   80.79   14.80
   2  -4   0  470.45   27.80
  -2  -4   0  512.05   32.30
   2  -4   0  462.15   33.70
   2  -4   0  466.25   27.70
  -2  -4   0  489.65   33.80
  -2  -4   0  469.95   32.40
   2   4   0  441.36   32.00
  -2   4   0  499.15   33.50
  -2   4   0  457.95   29.00
  -2   4   0  412.36   28.70
   2   4   0  467.65   33.60
   2   4   0  456.25   32.30
   3  -4   0   23.40   10.60
  -3  -4   0   10.90   11.00
  -3  -4   0   10.10   10.00
  -3  -4   0    4.90   10.00
  -3   4   0   19.50    8.10
  -3   4   0   29.00   11.00
   3   4   0    1.40    8.90
   3   4   0   -4.80    9.00
   3   4   0    1.30   10.90
  -3   4   0    9.70    8.10
   4  -4   0  -21.90   10.10
  -4  -4   0    9.20    9.90
  -4  -4   0    5.40    9.50
  -4  -4   0   -2.30    9.70
  -4   4   0    3.30    9.40
   4   4   0   11.30   11.40
   4   4   0   -2.40    7.70
   4   4   0    4.20   10.90
  -5  -4   0   46.10   13.20
   5  -4   0   33.10   11.20
  -5  -4   0   38.00   12.30
  -5  -4   0   30.70   11.70
   5   4   0   38.60   13.00
   5   4   0   43.30   12.90
   5   4   0   23.00   11.40
  -5   4   0   26.20   10.80
   6  -4   0  187.68   21.50
  -6  -4   0  185.48   21.40
  -6  -4   0  183.08   22.70
  -6  -4   0  162.28   19.60
   6   4   0  170.48   19.80
   6   4   0  212.58   22.90
   6   4   0  226.98   23.80
  -6   4   0  150.38   19.10
  -7  -4   0   10.00   12.70
  -7  -4   0   29.40   14.40
   7  -4   0   -4.60    9.80
  -7  -4   0    6.70   10.50
   7   4   0   29.30   14.10
   7   4   0    4.80   10.70
  -7   4   0    0.90    9.30
   7   4   0   -2.50   11.50
  -8  -4   0   59.89   16.10
  -8  -4   0   16.90   13.10
  -8  -4   0   68.49   20.60
   8  -4   0   27.80   13.50
  -8   4   0   16.60   11.60
   8   4   0   37.90   16.40
   8   4   0   20.90   14.00
   8   4   0    3.40   15.20
  -9  -4   0   28.80   15.70
  -9  -4   0   65.49   20.80
  -9  -4   0   54.89   18.00
   9   4   0   93.69   20.10
  -9   4   0   64.79   16.20
  -9   4   0   62.29   15.30
   9   4   0   25.20   15.80
   9   4   0   40.80   15.90
 -10  -4   0   48.20   15.20
 -10  -4   0   51.39   19.40
 -10  -4   0   38.70   16.70
  10   4   0   18.40   14.30
 -10   4   0   28.90   14.00
 -10   4   0   41.80   12.20
  10   4   0    4.80   15.80
 -11  -4   0   25.20   16.10
 -11  -4   0   42.50   26.10
 -11  -4   0   17.20   11.70
  11   4   0   -0.40   15.80
 -11   4   0   33.10   13.40
  11   4   0   -7.00   12.90
 -11   4   0   -5.50   13.00
 -12  -4   0   52.09   16.80
 -12  -4   0   67.79   28.10
 -12  -4   0   24.80   19.80
  12   4   0   12.90   17.90
  12   4   0   10.40   20.00
 -12   4   0   20.70   16.30
 -13  -4   0  -41.70   26.00
 -13  -4   0   43.70   20.20
  13   4   0   50.99   26.60
  13   4   0   36.50   21.70
 -14  -4   0   13.50   14.60
 -14  -4   0   29.60   22.90
 -14  -4   0  -14.20   28.50
  14   4   0  -28.30   26.70
   0  -5   0  -12.20    8.00
   0  -5   0   -5.40    7.70
   0  -5   0   -5.60    8.50
   0   5   0    6.90   10.20
   0   5   0    5.80    8.50
   0   5   0  -11.20    7.40
   1  -5   0   51.89    9.80
  -1  -5   0   68.69   15.10
   1  -5   0   51.19   12.80
   1  -5   0   52.59   16.00
  -1  -5   0   75.19   16.70
  -1  -5   0   69.19   15.00
   1   5   0   55.79   16.30
   1   5   0   56.49   14.20
  -1   5   0   75.49   13.20
  -1   5   0   57.39   16.10
   1   5   0   92.99   18.00
   2  -5   0  181.58   16.90
  -2  -5   0  212.58   20.80
   2  -5   0  175.08   21.50
   2  -5   0  178.98   16.00
  -2  -5   0  189.18   22.50
  -2   5   0  186.38   17.10
  -2   5   0  224.48   24.00
   2   5   0  191.78   21.60
  -2   5   0  179.88   18.50
   2   5   0  219.08   21.50
   2   5   0  164.78   22.60
  -3  -5   0   28.70   11.60
  -3  -5   0   39.30   13.30
   3  -5   0   54.89   14.00
  -3  -5   0   56.49   14.30
   3   5   0   37.80   13.70
  -3   5   0   57.19   15.20
  -3   5   0   35.70   10.30
   3   5   0   44.40   15.70
  -3   5   0   40.20   10.40
   3   5   0   25.50   15.30
  -4  -5   0   55.09   15.40
   4  -5   0   40.50   14.10
  -4  -5   0   47.00   14.80
  -4  -5   0   39.10   14.20
  -4   5   0   44.90   11.50
   4   5   0   36.00   13.90
  -4   5   0   54.99   11.10
   4   5   0   37.90   15.10
   4   5   0   37.70   14.80
  -4   5   0   51.49   11.60
  -5  -5   0    2.70   12.30
  -5  -5   0    4.40   11.40
   5  -5   0    1.90   11.00
  -5  -5   0   32.60   14.10
  -5   5   0   16.10   11.60
   5   5   0   23.10   15.00
   5   5   0   16.70   11.10
   5   5   0   11.20   12.50
  -6  -5   0    7.70   10.70
   6  -5   0   13.80   13.80
  -6  -5   0   13.00   14.60
  -6   5   0    1.30   11.00
   6   5   0    1.30   13.40
   6   5   0   -3.70   11.20
   6   5   0   -5.00   13.90
  -7  -5   0   14.90   15.00
  -7  -5   0   15.10    9.90
  -7  -5   0   24.10   12.60
   7   5   0   29.20   15.70
   7   5   0   -3.00   13.60
   7   5   0   24.60   15.50
  -8  -5   0   71.39   17.70
  -8  -5   0   20.10   14.30
   8  -5   0   18.10   13.60
  -8  -5   0   57.19   20.90
   8   5   0   34.60   16.50
   8   5   0   38.50   18.40
  -8   5   0   27.60   13.90
   8   5   0   38.00   16.50
  -9  -5   0   -1.40   10.10
  -9  -5   0    2.30   15.10
  -9  -5   0    5.10   13.50
   9   5   0   24.50   15.50
  -9   5   0   -9.10   14.80
   9   5   0  -16.20   12.90
 -10  -5   0   16.40   14.30
 -10  -5   0   -2.30   14.00
  10   5   0   -9.20   14.90
 -10   5   0   23.90   13.60
  10   5   0   68.99   24.70
  10   5   0   12.30   17.80
 -10   5   0   -3.00   15.10
 -11  -5   0  -17.20   15.10
 -11  -5   0   -0.80   12.30
 -11  -5   0  -12.30   19.90
  11   5   0   15.60   19.80
 -11   5   0  -17.70   14.10
  11   5   0  -24.10   17.20
 -11   5   0   22.90   16.90
 -12  -5   0   23.90   22.50
 -12  -5   0   -2.00   25.10
  12   5   0  -44.50   21.40
 -12   5   0  -16.50   14.80
  12   5   0  -10.30   16.60
 -12   5   0  -25.40   15.10
 -13  -5   0   -0.90   16.00
 -13  -5   0   12.00   20.40
 -13  -5   0  -13.60   27.50
  13   5   0  -17.10   22.60
  13   5   0   13.10   22.70
   0  -6   0  149.69   19.10
   0  -6   0  191.28   19.10
   0  -6   0  171.98   22.60
   0   6   0  154.98   26.80
   0   6   0  133.59   22.20
   0   6   0  150.88   19.70
   1  -6   0   77.39   16.90
  -1  -6   0   72.39   16.80
  -1  -6   0   92.59   17.90
  -1  -6   0   58.89   16.20
   1  -6   0   81.79   14.40
   1  -6   0   70.59   14.10
   1   6   0   49.99   18.90
   1   6   0   62.99   15.50
  -1   6   0   70.99   15.70
   1   6   0   64.29   17.90
  -1   6   0   63.99   19.90
  -1   6   0   78.89   16.20
   2  -6   0  129.69   16.20
   2  -6   0  105.89   14.10
   2  -6   0  137.29   24.20
  -2  -6   0   98.79   19.50
  -2  -6   0  131.29   23.10
   2   6   0  107.29   24.10
   2   6   0  131.09   21.70
  -2   6   0  156.78   17.70
  -2   6   0  127.79   22.90
  -2   6   0  120.79   19.30
   2   6   0  151.58   25.20
  -3  -6   0   20.30   13.10
   3  -6   0   40.70   13.60
  -3  -6   0   23.90   15.00
  -3  -6   0   10.30   12.90
   3   6   0   13.60   16.40
  -3   6   0   43.90   13.10
   3   6   0   13.60   13.20
   3   6   0   28.50   16.30
  -3   6   0   14.80   12.50
  -3   6   0   40.00   12.00
  -4  -6   0   -9.80   12.50
   4  -6   0    6.30   11.90
  -4  -6   0   45.40   17.40
  -4  -6   0   -2.60   15.10
  -4   6   0   11.80   15.40
  -4   6   0   21.90   10.60
   4   6   0    4.80   13.30
  -4   6   0   13.10   11.10
   4   6   0  -10.80   13.20
  -5  -6   0   35.80   15.50
  -5  -6   0    1.30   15.20
  -5  -6   0   12.90   14.30
   5  -6   0    9.30   12.60
   5   6   0   -2.30   16.20
  -5   6   0   24.30   14.80
  -5   6   0   14.60    7.80
   5   6   0   24.10   17.40
  -5   6   0   16.70   10.40
   5   6   0    5.50   13.10
  -6  -6   0   -5.10   17.40
  -6  -6   0    8.00   14.30
   6  -6   0   -4.70   12.70
  -6  -6   0   -5.10   14.00
   6   6   0   16.80   14.80
  -6   6   0  -23.60   13.90
   6   6   0  -21.70   16.00
  -7  -6   0    7.40   16.90
   7  -6   0  -16.40   12.50
  -7  -6   0   -2.00   13.70
  -7  -6   0   12.40   11.00
   7   6   0   20.30   20.50
   7   6   0    3.50   14.20
   8  -6   0    5.30   14.40
  -8  -6   0   28.10   17.90
  -8  -6   0   -7.90   14.10
  -8  -6   0   -7.00   19.60
  -8   6   0   42.20   17.70
   8   6   0   32.10   18.40
   8   6   0   -5.60   13.70
   9  -6   0  -10.50   12.60
  -9  -6   0   27.30   23.10
  -9  -6   0  -12.30   16.20
  -9  -6   0   -8.90   12.70
  -9   6   0   -0.90   17.20
   9   6   0    2.30   18.50
 -10  -6   0  -18.60   16.40
 -10  -6   0  -16.40   21.30
 -10  -6   0  -13.70   15.50
  10   6   0   67.69   26.80
 -10   6   0  -20.90   16.90
  10   6   0   -5.40   17.40
 -11  -6   0   -4.90   14.80
 -11  -6   0   20.20   23.80
  11   6   0   -9.90   20.20
 -11   6   0   24.70   21.30
 -12  -6   0   38.90   21.00
 -12  -6   0   63.09   28.50
  12   6   0   30.90   24.80
 -12   6   0   28.80   20.40
   0  -7   0   16.20   11.90
   0  -7   0    8.00   13.20
   0   7   0    7.70   15.60
   0   7   0    3.40   13.40
   1  -7   0   33.70   14.30
   1  -7   0   57.89   20.10
  -1  -7   0   16.30   15.20
  -1  -7   0   36.00   15.50
  -1   7   0   63.49   19.20
   1   7   0   19.90   15.40
   1   7   0   10.90   17.60
  -1   7   0   37.20   19.30
   2  -7   0   65.19   20.20
   2  -7   0  118.99   17.50
  -2  -7   0  151.38   24.60
  -2  -7   0   95.39   23.50
   2   7   0  127.09   26.40
  -2   7   0  119.59   22.70
   2   7   0   93.39   23.00
  -2   7   0   98.89   19.70
  -3  -7   0   16.70   15.00
   3  -7   0   14.00   16.40
   3   7   0    4.10   15.30
  -3   7   0   23.90   15.30
   3   7   0   16.60   14.90
  -3   7   0   36.60   15.00
  -4  -7   0   39.50   16.90
  -4  -7   0   36.20   16.90
   4  -7   0   35.70   17.00
  -4   7   0   26.90   14.20
   4   7   0   26.20   19.80
   4   7   0   37.70   15.60
  -4   7   0   18.30   15.00
  -5  -7   0   14.80   16.10
  -5  -7   0   42.30   17.20
   5  -7   0   24.00   15.10
  -5   7   0   26.00   13.70
   5   7   0   -1.10   18.20
   5   7   0   -3.80   16.40
  -5   7   0   21.80   10.20
  -6  -7   0   41.10   18.50
  -6  -7   0   36.20   16.10
   6  -7   0   29.00   16.20
   6   7   0   21.50   17.70
   6   7   0   56.39   20.90
  -6   7   0   30.60   14.00
  -7  -7   0   56.69   20.30
  -7  -7   0   19.80   20.00
   7  -7   0    2.80   13.70
   7   7   0   43.00   21.10
   7   7   0   11.00   18.20
  -8  -7   0   10.80   19.90
  -8  -7   0   48.50   16.80
   8  -7   0   -6.00   15.10
   8   7   0   -7.40   18.80
   8   7   0    6.30   18.80
  -9  -7   0    3.70   20.80
  -9  -7   0   21.00   18.20
   9  -7   0   19.20   17.60
   9   7   0   48.10   26.80
   9   7   0  -13.00   18.80
 -10  -7   0   21.10   23.60
 -10  -7   0   -7.20   15.30
  10   7   0   27.80   23.10
 -11  -7   0   21.50   19.60
 -11  -7   0  -25.00   23.30
  11   7   0   37.10   29.80
   0  -8   0  144.59   27.10
   0   8   0  140.19   28.10
   0   8   0  162.68   30.50
   1  -8   0   33.10   18.20
   1  -8   0   12.60   16.20
  -1  -8   0   38.30   20.70
  -1  -8   0   14.40   18.20
   1   8   0   62.29   21.60
  -1   8   0   15.90   19.90
   1   8   0   47.70   21.80
  -1   8   0   50.79   20.30
   2  -8   0   13.70   16.90
  -2  -8   0   56.09   21.00
  -2  -8   0  -10.60   15.30
   2  -8   0   30.50   16.60
  -2   8   0   56.89   20.30
   2   8   0   36.70   17.40
   2   8   0   26.20   19.90
  -2   8   0   20.70   14.50
  -3  -8   0   10.90   17.60
   3  -8   0    4.20   15.50
  -3  -8   0   -0.50   13.90
  -3   8   0  -14.00   14.10
   3   8   0   21.30   16.50
  -3   8   0   23.70   19.80
   4  -8   0  -32.90   13.80
  -4  -8   0   -3.10   16.00
  -4  -8   0    3.60   15.60
  -4   8   0   -3.20   14.90
   4   8   0  -19.80   14.60
  -5  -8   0   10.40   21.10
   5  -8   0   -9.60   16.00
  -5  -8   0   37.90   22.10
  -5   8   0  -15.20   12.40
   5   8   0   34.50   21.40
  -5   8   0  -23.10   15.40
   5   8   0   52.79   25.70
   6  -8   0   32.50   19.20
  -6  -8   0   42.60   22.50
  -6  -8   0   -3.60   18.20
  -6   8   0   39.20   15.80
   6   8   0   26.20   18.50
   6   8   0   67.19   30.00
  -7  -8   0   37.20   23.50
   7  -8   0   20.70   19.80
  -7  -8   0   17.10   24.60
   7   8   0   85.09   27.70
   7   8   0   28.90   19.40
   8  -8   0   29.50   19.30
  -8  -8   0   -5.00   25.50
  -8  -8   0   11.00   20.70
   8   8   0   46.20   25.50
   8   8   0   55.89   30.50
   0  -9   0  -48.50   22.40
   0  -9   0   20.40   17.00
   0   9   0  -26.90   23.00
   0   9   0    2.20   19.40
  -1  -9   0   -5.90   23.00
  -1  -9   0   39.20   23.60
   1  -9   0   21.60   19.00
   1  -9   0   -5.50   19.80
   1   9   0   28.30   24.00
   1   9   0   74.49   22.20
  -1   9   0   -4.40   18.00
  -1   9   0   40.50   22.70
   2  -9   0   50.39   24.30
  -2  -9   0   28.90   20.40
  -2  -9   0   45.00   26.90
  -2   9   0   60.29   27.10
  -2   9   0   25.20   17.90
   2   9   0   86.09   29.80
   2   9   0   94.69   26.10
  -3  -9   0  -10.60   25.50
  -3  -9   0  -23.60   16.20
   3  -9   0   12.80   20.00
  -3   9   0   40.70   20.40
   3   9   0  -12.10   19.90
   3   9   0   -0.70   29.70
   4  -9   0   -4.00   17.00
  -4  -9   0   17.40   17.50
  -4  -9   0   10.20   31.50
  -4   9   0    6.20   16.00
   4   9   0  -15.90   23.00
   4   9   0   15.30   31.00
  -4   9   0   64.79   24.70
   5  -9   0    7.10   20.80
  -5  -9   0   13.30   20.50
  -5  -9   0    3.10   27.50
   5   9   0   39.80   34.70
  -5   9   0   24.40   17.70
   5   9   0   19.70   26.40
 -16   0   1   20.80   21.80
  16   0  -1  -63.89   31.20
 -16   0   1   41.20   29.00
  15   0  -1    8.90   24.50
 -15   0   1   20.90   19.40
 -15   0   1   56.89   27.90
 -14   0   1  -18.00   18.00
 -14   0   1   20.40   19.20
  14   0  -1   20.40   18.50
 -13   0   1   -6.20   15.30
  13   0  -1   19.30   19.90
 -13   0   1  -14.90   15.60
 -12   0   1    4.60   15.20
  12   0  -1   -2.60   16.30
 -12   0   1    3.00   14.50
 -11   0   1  110.19   21.00
  11   0  -1   85.39   20.30
  10   0  -1   43.70   11.80
 -10   0   1   22.20   12.00
 -10   0   1   29.80   11.80
  -9   0   1   31.90   12.90
  -9   0   1   54.09   15.10
  -8   0   1   -9.10    8.60
   8   0  -1   14.60    8.40
  -8   0   1   -1.50    7.80
  -7   0   1    7.40    8.00
   7   0  -1    2.80    7.70
  -7   0   1   -5.60    7.40
   6   0  -1    3.60    8.20
  -6   0   1   -0.80    8.30
   6   0  -1    4.80    8.00
  -6   0   1    4.80    8.60
   5   0  -1  453.75   27.50
  -5   0   1  423.06   27.00
   5   0  -1  399.56   26.60
  -5   0   1  433.36   27.40
  -4   0   1   -1.70    7.00
   4   0  -1    0.70    6.60
  -4   0   1   -7.20    7.10
  -3   0   1  548.45   31.30
  -3   0   1  612.44   31.60
   3   0  -1  543.85   31.10
   2   0  -1    1.70    4.60
  -2   0   1   -2.10    5.00
   2   0   1    2.40    5.70
   2   0   1   -1.50    3.80
  -2   0  -1   -1.30    4.40
   2   0   1    0.00    4.30
   3   0   1   14.50    6.20
   3   0   1   14.20    6.70
  -3   0  -1   24.60    6.60
  -3   0  -1   14.20    6.90
   3   0   1   20.30    5.90
  -4   0  -1   -0.40    5.70
  -4   0  -1   -3.20    6.70
  -4   0  -1   -1.10    4.70
   4   0   1   -7.90    5.40
   4   0   1   -5.40    7.10
   4   0   1   -3.90    6.30
   5   0   1  880.91   45.40
   5   0   1  719.93   44.10
  -5   0  -1  812.32   45.20
  -5   0  -1  882.41   45.60
  -6   0  -1   -0.30    6.90
  -6   0  -1   11.60    8.60
   6   0   1    9.20    8.20
   6   0   1    4.70    8.50
  -7   0  -1   67.59   11.60
  -7   0  -1   47.50   11.20
   7   0   1   37.40    9.80
   7   0   1   44.60   11.00
  -8   0  -1   -3.60    8.20
   8   0   1    9.40    8.10
   8   0   1    0.30    9.00
  -8   0  -1    1.10    8.30
  -9   0  -1    8.20   10.30
   9   0   1   10.10    8.80
   9   0   1   -2.00   10.40
 -10   0  -1    4.00   11.00
 -10   0  -1   19.30   13.00
  10   0   1   10.80   10.70
 -11   0  -1   24.00   13.00
 -11   0  -1    7.10   14.60
 -12   0  -1    9.60   14.00
  12   0   1    5.90   16.60
 -12   0  -1   19.20   16.80
 -13   0  -1    5.20   18.10
  13   0   1   26.60   18.90
 -13   0  -1  -26.10   14.00
 -14   0  -1   -2.10   22.00
 -14   0  -1   20.10   19.50
  14   0   1    1.20   22.20
  15   0   1   43.80   24.70
 -15   0  -1   20.80   22.80
 -15   0  -1   52.39   23.50
  16   0   1    0.00   31.30
 -16   0  -1   22.50   22.70
 -16   0  -1   51.89   33.10
 -16  -1   1   46.80   24.50
 -16  -1   1  114.59   37.30
 -16   1   1   72.59   27.60
 -16   1   1   56.49   22.90
  16   1  -1   25.70   39.00
 -15  -1   1  -21.30   19.80
 -15  -1   1  -16.40   16.60
  15  -1  -1   -7.10   23.00
 -15   1   1   27.40   24.60
  15   1  -1  -44.50   22.30
 -15   1   1   28.40   21.00
  14  -1  -1    3.80   18.10
 -14  -1   1  -14.60   22.00
 -14  -1   1   12.80   17.80
  14   1  -1   20.40   22.00
 -14   1   1   30.20   18.10
 -14   1   1   20.50   21.50
 -13  -1   1    4.00   16.50
  13  -1  -1    7.00   14.90
 -13  -1   1  -12.30   15.00
 -13   1   1    3.10   14.90
 -13   1   1   -8.20   17.40
 -12  -1   1   22.70   17.00
 -12  -1   1   18.10   16.80
  12  -1  -1   -2.50   14.20
 -12   1   1   30.50   14.40
 -12   1   1   39.80   16.50
  11  -1  -1    9.80   12.70
 -11  -1   1    4.10   13.50
 -11  -1   1   20.20   14.70
 -11   1   1   15.00   13.90
 -11   1   1   20.60   12.10
  11   1  -1   13.90   16.70
  10  -1  -1   16.60   10.10
  10  -1  -1   16.30    9.80
 -10  -1   1   -0.50   10.20
 -10  -1   1   17.80   12.80
 -10   1   1   32.20   12.10
 -10   1   1    1.60   12.60
  10   1  -1   43.00   14.90
   9  -1  -1   20.40    9.60
  -9  -1   1   23.70   11.50
   9  -1  -1   18.80   11.80
  -9  -1   1   28.00   14.00
  -9   1   1   25.70    8.90
   9   1  -1   31.50   10.50
  -9   1   1   22.70   11.30
   8  -1  -1   12.20    7.20
  -8  -1   1    0.60   11.10
  -8  -1   1   -5.60    9.20
   8  -1  -1    7.80    9.30
  -8   1   1  -10.50    6.90
   8   1  -1    6.70    9.00
  -8   1   1    2.60    8.00
   8   1  -1   -1.10    6.30
   7  -1  -1   80.09   12.00
   7  -1  -1   76.79   11.90
  -7  -1   1  104.89   16.90
  -7  -1   1  101.79   16.70
   7   1  -1   80.89   14.50
  -7   1   1   95.39   13.80
  -7   1   1  126.89   17.20
   7   1  -1   66.09   14.30
   6  -1  -1   20.50    8.40
   6  -1  -1   14.80    8.70
  -6  -1   1   20.40   11.00
  -6  -1   1   14.80    8.20
  -6   1   1   13.50    8.60
  -6   1   1    7.80   10.50
   6   1  -1   18.00   11.00
   6   1  -1   16.90   10.60
  -5  -1   1   61.19    9.10
   5  -1  -1   63.29    9.80
   5  -1  -1   64.79   10.40
  -5  -1   1   78.99   14.40
  -5  -1   1   75.89   13.20
   5   1  -1   53.39    8.30
   5   1  -1   66.49   13.50
  -5   1   1   80.99   11.50
   5   1  -1   69.49   12.30
  -5   1   1   87.09   12.20
  -4  -1   1  534.65   29.30
  -4  -1   1  590.34   32.70
   4  -1  -1  481.45   28.60
   4  -1  -1  523.35   29.10
  -4  -1   1  571.34   32.80
   4   1  -1  527.35   32.30
   4   1  -1  564.94   32.50
   4   1  -1  506.45   28.80
  -4   1   1  494.45   29.40
   3  -1  -1 9280.87  448.86
   3  -1  -1 9151.28  448.76
  -3  -1   1 9597.24  451.55
  -3  -1   1 9685.93  451.65
  -3  -1   1 9129.69  449.36
   3   1  -1 8473.75  448.96
  -3   1   1 9999.00  449.36
   3   1  -1 9276.17  451.45
  -3   1   1 9622.74  449.06
  -3   1   1 9653.53  449.16
   3   1  -1 9538.55  451.55
   2  -1  -1  161.18   10.50
  -2  -1   1  152.68   12.90
   2  -1  -1  153.18   12.20
  -2  -1   1  149.19   13.50
  -2  -1   1  139.09   12.00
   2   1  -1  159.38   12.00
   2   1  -1  153.38   13.60
  -2   1   1  145.49   11.60
  -2   1   1  148.99   10.50
  -2   1   1  138.59   10.30
   2   1  -1  161.98   13.40
  -1  -1   1  254.27   15.30
   1  -1  -1  230.48   14.80
  -1  -1   1  222.08   14.70
   1  -1  -1  232.88   13.30
   1   1  -1  246.08   15.10
  -1   1   1  207.38   13.20
   1   1  -1  234.08   14.90
   0  -1   1   -4.60    4.10
   0  -1   1    0.50    3.80
   0  -1  -1    3.90    4.30
   0   1  -1   -4.80    3.00
   0   1  -1   -0.60    5.00
   0   1   1   -0.30    4.10
  -1  -1  -1   16.90    6.60
   1  -1   1   20.60    6.30
  -1  -1  -1   26.60    6.20
  -1   1  -1   18.60    6.90
   1   1   1   22.80    6.00
   1   1   1   23.70    6.90
  -2  -1  -1    5.70    6.20
  -2  -1  -1    3.10    6.10
  -2  -1  -1   -6.20    6.70
   2  -1   1   -2.80    6.00
   2   1   1   -9.00    5.90
   2   1   1   11.70    7.90
   2   1   1   -0.50    6.70
  -2   1  -1    4.10    5.90
  -3  -1  -1  163.18   13.80
   3   1   1  149.19   15.60
   3   1   1  126.19   14.00
   3   1   1  147.79   15.10
  -4  -1  -1  108.09   12.10
  -4  -1  -1  122.49   14.10
  -4  -1  -1  129.29   15.00
  -4   1  -1  129.59   12.00
   4   1   1  117.19   13.60
   4   1   1  142.59   14.60
   4   1   1  122.29   12.50
  -4   1  -1   96.39   11.20
  -4   1  -1   97.69   10.30
  -4   1  -1  114.89   12.30
  -5  -1  -1  300.27   21.40
  -5  -1  -1  277.77   21.10
  -5  -1  -1  270.77   18.20
  -5   1  -1  227.38   17.30
   5   1   1  280.27   20.60
  -5   1  -1  256.37   17.70
   5   1   1  268.77   18.40
  -5   1  -1  262.57   18.40
   5   1   1  253.87   20.20
   6  -1   1   58.89    9.50
  -6  -1  -1   75.09   10.60
  -6  -1  -1   85.29   14.50
   6  -1   1   79.79   10.90
  -6  -1  -1  100.19   15.10
  -6   1  -1   94.09   11.90
   6   1   1   66.39   10.60
   6   1   1   91.39   14.10
   6   1   1   49.40   11.60
   7  -1   1  352.46   23.20
  -7  -1  -1  396.16   27.50
   7  -1   1  301.87   21.30
  -7  -1  -1  343.47   26.90
  -7  -1  -1  333.17   22.50
   7   1   1  342.17   22.30
  -7   1  -1  336.17   23.80
   7   1   1  359.46   26.00
  -7   1  -1  395.56   25.20
   8  -1   1   17.80    9.30
   8  -1   1   16.10    6.10
  -8  -1  -1    3.80   10.80
  -8  -1  -1   -0.70    8.90
  -8   1  -1    7.00    7.40
   8   1   1    7.20    8.50
  -8   1  -1   11.60   10.00
  -9  -1  -1   20.90   11.10
   9  -1   1   14.10    9.20
  -9  -1  -1   11.80   10.30
  -9   1  -1    5.20   10.00
  -9   1  -1    9.50    9.60
   9   1   1   16.60   10.00
   9   1   1   -4.30   14.70
  10  -1   1   97.69   15.20
 -10  -1  -1  102.09   19.20
 -10  -1  -1   87.49   18.40
  10  -1   1  101.89   13.90
  10   1   1   75.09   16.80
  10   1   1   81.79   19.00
 -10   1  -1  114.19   19.20
 -10   1  -1   93.19   15.90
  11  -1   1   13.50   13.00
 -11  -1  -1   16.90   13.50
 -11  -1  -1  -11.70   13.20
  11   1   1    1.50   13.50
 -11   1  -1    5.80   10.70
 -11   1  -1   -0.50   12.50
  12  -1   1    5.70   12.60
 -12  -1  -1   24.80   16.50
 -12  -1  -1   46.30   19.90
 -12   1  -1   40.00   16.80
 -12   1  -1   24.70   15.60
  12   1   1   18.50   18.10
  13  -1   1   17.90   17.20
 -13  -1  -1   43.40   17.60
 -13  -1  -1   44.70   20.70
 -13   1  -1   37.00   16.70
 -13   1  -1   28.70   17.60
 -14  -1  -1   36.70   22.80
 -14  -1  -1   12.10   19.70
 -14   1  -1   28.60   21.50
 -14   1  -1   14.70   16.40
 -15  -1  -1   56.89   27.30
 -15  -1  -1   43.80   26.60
 -15   1  -1   71.89   28.70
 -15   1  -1   92.59   27.40
  15   1   1   52.39   30.20
 -16  -1  -1  -28.30   27.30
 -16  -1  -1   -7.00   21.70
 -16   1  -1   24.60   26.60
 -16   1  -1   22.80   18.20
  16   1   1  -13.00   34.70
 -15  -2   1  -29.10   29.00
 -15  -2   1    5.80   19.90
 -15   2   1  -21.00   15.50
 -15   2   1   10.50   19.70
 -14  -2   1  -17.50   15.90
 -14  -2   1   11.90   23.60
 -14   2   1   -5.70   16.60
 -14   2   1    7.00   15.00
 -13  -2   1   22.70   17.90
 -13  -2   1   21.80   21.20
 -13   2   1   -5.70   13.10
 -13   2   1   43.40   16.80
 -12  -2   1   69.59   19.90
 -12  -2   1   74.79   23.00
 -12   2   1   72.79   18.30
 -12   2   1   98.19   21.70
  12   2  -1   45.30   19.20
 -11  -2   1   89.59   19.50
 -11  -2   1   41.30   15.20
 -11   2   1   53.09   17.10
 -11   2   1   46.60   14.30
  11   2  -1   46.50   19.80
 -10  -2   1  195.08   24.30
 -10  -2   1  183.58   23.90
  10   2  -1  166.18   27.80
 -10   2   1  193.78   20.30
 -10   2   1  201.08   21.90
  10   2  -1  174.58   23.30
  -9  -2   1    7.20   12.00
  -9  -2   1   16.30   11.50
  -9  -2   1   26.00    8.40
   9   2  -1   -8.20   12.10
   9   2  -1  -12.10   10.30
  -9   2   1   19.70   11.40
  -9   2   1    9.70    9.40
  -8  -2   1   78.99   12.00
  -8  -2   1   60.19   14.80
  -8  -2   1   79.49   16.20
   8   2  -1   77.39   16.00
  -8   2   1   83.89   15.50
  -8   2   1   91.69   12.80
   8   2  -1   74.79   18.20
   8   2  -1   49.90    9.80
  -7  -2   1   17.70    7.80
  -7  -2   1   20.40   11.30
  -7  -2   1   14.70    9.90
   7   2  -1   23.20    7.80
  -7   2   1   18.60    8.80
   7   2  -1   21.80   12.10
   7   2  -1   22.10   11.30
  -7   2   1   20.30    9.30
  -6  -2   1 1469.25   78.49
  -6  -2   1 1472.25   78.99
  -6  -2   1 1437.26   74.69
   6   2  -1 1474.75   74.59
  -6   2   1 1299.97   73.09
  -6   2   1 1370.06   73.29
   6   2  -1 1531.65   78.69
   6   2  -1 1439.46   78.39
  -5  -2   1  110.89   14.20
  -5  -2   1  124.79   19.40
  -5  -2   1  138.79   18.80
   5  -2  -1   95.19   13.40
   5   2  -1   95.39   15.10
   5   2  -1  102.59   16.70
  -5   2   1  105.79   12.10
  -5   2   1   86.59   12.00
  -5   2   1  107.49   11.60
   5   2  -1   99.19   12.40
   4  -2  -1   81.29   13.30
  -4  -2   1   77.19   15.00
  -4  -2   1   92.69   15.20
  -4  -2   1   85.29   12.50
   4   2  -1  100.59   12.80
   4   2  -1  110.09   15.20
   4   2  -1   76.19   14.20
  -4   2   1   84.69   12.40
  -3  -2   1  537.15   33.30
  -3  -2   1  597.84   33.30
  -3  -2   1  554.64   32.30
   3  -2  -1  572.64   32.60
   3   2  -1  563.04   31.90
   3   2  -1  546.05   33.20
  -3   2   1  507.85   31.00
   3   2  -1  560.64   33.30
  -3   2   1  464.25   28.50
  -3   2   1  480.55   28.50
  -2  -2   1  259.17   19.80
   2  -2  -1  246.08   19.70
  -2  -2   1  291.87   20.30
  -2  -2   1  253.57   19.30
   2  -2  -1  258.97   15.50
   2   2  -1  278.87   20.30
  -2   2   1  247.68   18.70
   2   2  -1  246.68   19.40
  -2   2   1  238.88   16.10
  -2   2   1  212.68   15.90
   2   2  -1  252.77   19.40
   1  -2  -1  272.17   18.60
   1  -2  -1  304.57   21.60
   1  -2  -1  285.67   18.60
  -1  -2   1  300.27   20.10
   1   2  -1  310.87   20.40
   1   2  -1  342.87   22.20
  -1   2   1  276.67   18.80
  -1   2   1  343.77   21.60
   1   2  -1  324.37   20.80
   0  -2   1 2140.99   96.69
   0  -2  -1 1976.10   95.79
   0  -2   1 1741.13   93.49
   0  -2  -1 1820.82   94.09
   0  -2   1 1943.81   93.89
   0   2  -1 1974.90   95.99
   0   2  -1 1803.02   93.69
   0   2   1 1884.61   94.19
   0   2  -1 1735.83   93.59
   0   2   1 2047.20   95.89
   0   2   1 1831.42   94.29
   1  -2   1   19.70    6.60
  -1  -2  -1   27.20    8.80
   1  -2   1   23.60    9.10
  -1  -2  -1   23.20    8.60
  -1  -2  -1   31.00    9.50
   1  -2   1   16.80    6.30
  -1   2  -1   20.10    7.10
  -1   2  -1   22.10    6.40
   1   2   1   18.20    8.20
   1   2   1   29.70    9.50
   1   2   1   29.90    9.20
  -1   2  -1   35.50    9.00
   2  -2   1 2939.31  137.59
  -2  -2  -1 2695.93  136.59
  -2  -2  -1 2712.63  136.69
  -2  -2  -1 2725.13  136.89
   2   2   1 2825.62  137.29
   2   2   1 2691.53  136.29
   2   2   1 2722.33  136.99
  -2   2  -1 2771.72  136.79
  -3  -2  -1    6.90    7.70
   3  -2   1   21.80    9.40
  -3  -2  -1   10.90    9.80
  -3  -2  -1    5.10    9.50
   3   2   1   -3.40    8.20
  -3   2  -1    7.70    7.30
   3   2   1   28.00   10.80
   3   2   1    7.00    8.10
  -4  -2  -1  120.29   15.40
   4  -2   1  134.89   15.20
  -4  -2  -1  107.59   15.10
  -4  -2  -1  122.59   16.70
   4   2   1  146.89   16.40
  -4   2  -1  126.39   14.40
   4   2   1  135.79   16.50
   4   2   1  139.69   14.50
  -5  -2  -1    7.70    9.40
  -5  -2  -1    0.60    8.50
  -5  -2  -1    3.40    8.80
  -5   2  -1    3.40    7.00
   5   2   1    8.20    8.10
   5   2   1   -1.80   10.50
  -6  -2  -1   41.80   12.70
  -6  -2  -1   24.60   10.20
  -6  -2  -1   32.10   13.60
  -6   2  -1   30.10   10.20
  -6   2  -1   39.70    8.90
   6   2   1   26.10   11.60
   6   2   1   29.50    9.70
   6   2   1   24.00   13.30
  -7  -2  -1   47.10   12.60
  -7  -2  -1   23.20    9.40
  -7  -2  -1   31.40   12.00
  -7   2  -1   42.10    9.30
  -7   2  -1   24.10    8.30
   7   2   1   42.80   12.50
   7   2   1   33.60   12.60
   7   2   1   24.10    8.50
  -8  -2  -1   37.60    8.80
  -8  -2  -1   66.09   16.10
  -8  -2  -1   16.60   11.10
   8   2   1   34.90   11.40
  -8   2  -1   30.40    9.90
   8   2   1   40.20   12.70
  -8   2  -1    9.50   11.20
   8   2   1   28.80   11.00
  -9  -2  -1  157.38   20.50
  -9  -2  -1  130.29   16.10
  -9  -2  -1  153.48   19.80
   9   2   1  139.19   18.50
   9   2   1  129.49   15.70
  -9   2  -1  143.39   16.80
   9   2   1  121.29   21.50
  -9   2  -1  159.88   16.70
 -10  -2  -1    4.20   14.50
 -10  -2  -1   20.80   14.00
 -10   2  -1   -2.00   10.30
  10   2   1   -8.50   12.30
  10   2   1   -0.10   12.60
 -10   2  -1    2.80   10.70
 -11  -2  -1    8.10   15.60
 -11  -2  -1   -8.00   12.80
 -11   2  -1   -5.80    9.50
  11   2   1    6.50   15.30
 -11   2  -1   -5.00   11.30
 -12  -2  -1   38.90   20.20
 -12  -2  -1   38.30   17.90
  12   2   1  -13.60   18.80
 -12   2  -1    3.20   13.90
 -12   2  -1   15.20   14.10
 -13  -2  -1   31.90   17.70
 -13  -2  -1   51.09   20.30
 -13   2  -1   31.80   16.70
 -13   2  -1   34.10   16.40
 -14  -2  -1   22.80   18.80
 -14  -2  -1    9.60   27.60
  14   2   1  -11.70   23.10
 -14   2  -1   34.30   20.00
 -14   2  -1    9.70   17.10
 -15  -2  -1   19.40   21.40
 -15  -2  -1  -22.60   31.60
 -15   2  -1   -3.50   21.00
 -15   2  -1   26.80   20.30
 -15  -3   1   36.30   26.90
 -15  -3   1   39.30   36.20
 -15   3   1   -4.30   16.70
 -15   3   1   -0.60   14.70
  15   3  -1  -41.70   28.60
 -14  -3   1   19.50   19.00
 -14  -3   1  -27.30   24.30
 -14   3   1    9.80   16.20
  14   3  -1   -3.20   20.80
 -14   3   1   20.40   17.70
 -13  -3   1   11.00   11.00
 -13  -3   1    1.40   17.90
 -13  -3   1   -2.10   21.80
 -13   3   1    4.80   18.40
 -13   3   1   -7.90   12.50
  13   3  -1    7.60   23.70
 -12  -3   1  138.79   20.00
 -12  -3   1  150.58   32.90
  12   3  -1  140.09   31.20
 -12   3   1  165.38   19.80
 -11  -3   1   -6.70   14.00
 -11  -3   1   -0.40   13.20
 -11  -3   1   -8.80    7.50
  11   3  -1  -11.70   12.30
  11   3  -1  -21.90   14.30
 -11   3   1   13.60   10.70
 -11   3   1   -6.30   10.50
 -10  -3   1   -1.30    9.10
 -10  -3   1   -2.90   13.30
 -10  -3   1    5.80   13.30
  10   3  -1   -2.50   14.00
  10   3  -1   28.00   16.40
  10   3  -1   -1.10    8.80
 -10   3   1   12.00   10.00
 -10   3   1    6.50   11.00
  -9  -3   1   94.39   20.60
  -9  -3   1  100.99   22.50
  -9  -3   1   91.59   16.30
   9   3  -1   89.99   15.50
   9   3  -1   93.89   19.90
  -9   3   1  105.09   14.10
   9   3  -1   68.49   18.80
  -8  -3   1  163.38   20.90
  -8  -3   1  133.19   17.00
  -8  -3   1  187.38   22.70
   8   3  -1  108.79   20.30
   8   3  -1  172.48   19.00
   8   3  -1  139.39   23.10
  -8   3   1  180.58   17.40
  -7  -3   1    9.50    8.50
   7  -3  -1   11.50    9.00
  -7  -3   1   19.80   13.80
  -7  -3   1   27.20   12.30
   7   3  -1   27.20   10.00
   7   3  -1   12.30   12.60
   7   3  -1   12.50   12.30
  -7   3   1   27.50    9.40
  -6  -3   1  157.98   16.70
   6  -3  -1  160.78   18.30
  -6  -3   1  161.38   19.00
  -6  -3   1  120.19   18.20
   6   3  -1  130.39   17.80
  -6   3   1  151.88   15.00
   6   3  -1  105.99   19.10
   6   3  -1  150.98   16.50
  -5  -3   1   17.10    9.10
   5  -3  -1   13.70    9.40
  -5  -3   1   21.10   11.60
  -5  -3   1   24.00   11.30
   5   3  -1   16.80   10.70
  -5   3   1   18.20    9.50
   5   3  -1   26.10   11.70
   5   3  -1   34.00    9.40
  -4  -3   1    7.30    9.70
   4  -3  -1   -1.60    9.40
  -4  -3   1    3.60   10.80
  -4  -3   1    7.20    9.20
  -4   3   1    5.50    8.00
   4   3  -1   26.50   10.30
   4   3  -1    0.70    8.60
   4   3  -1    6.20    9.90
  -3  -3   1  802.22   46.00
   3  -3  -1  801.72   46.40
  -3  -3   1  826.92   46.60
  -3  -3   1  814.12   46.20
  -3   3   1  683.83   41.40
   3   3  -1  796.62   46.10
  -3   3   1  721.03   41.40
  -3   3   1  748.23   44.80
   3   3  -1  830.72   46.50
   3   3  -1  839.82   46.50
   2  -3  -1    2.90    5.80
   2  -3  -1   -9.50    8.20
  -2  -3   1   -7.20    8.20
   2  -3  -1   10.30    6.10
  -2  -3   1   -2.80    7.50
  -2  -3   1   -4.60    6.70
  -2   3   1    5.40    7.50
   2   3  -1   -4.40    7.90
   2   3  -1   -8.30    7.70
  -2   3   1    5.90    5.90
   2   3  -1    3.60    8.80
  -2   3   1    1.50    7.10
   1  -3  -1   46.60    9.60
  -1  -3   1   44.40   11.50
   1  -3  -1   41.50    9.00
  -1  -3   1   47.50   11.40
   1  -3  -1   49.40   12.30
  -1   3   1   44.60   10.20
  -1   3   1   52.39   12.50
  -1   3   1   41.40   10.40
   1   3  -1   37.00   10.40
   1   3  -1   35.80    9.40
   1   3  -1   55.19   12.50
   0  -3  -1  230.78   18.30
   0  -3   1  203.68   17.40
   0  -3   1  280.37   21.60
   0  -3  -1  231.58   20.30
   0  -3   1  248.38   17.80
   0  -3  -1  248.28   18.20
   0   3   1  232.78   19.90
   0   3  -1  245.18   20.60
   0   3   1  249.97   18.50
   0   3  -1  207.78   18.10
   0   3   1  223.18   18.30
   0   3  -1  235.78   18.10
  -1  -3  -1   39.00   11.10
   1  -3   1   36.30   11.70
   1  -3   1   40.90    8.80
  -1  -3  -1   43.20   11.20
   1  -3   1   35.10    8.10
  -1  -3  -1   21.40    7.30
   1   3   1   33.90   10.70
  -1   3  -1   56.59   12.50
  -1   3  -1   47.50    8.70
   1   3   1   47.40   11.80
   1   3   1   46.20   11.10
  -1   3  -1   30.00    8.70
  -2  -3  -1   48.80   11.60
   2  -3   1   31.20   11.20
  -2  -3  -1   41.80   11.20
  -2  -3  -1   34.60   10.80
   2   3   1   41.70   11.30
   2   3   1   42.80   12.20
   2   3   1   52.69   11.70
  -2   3  -1   26.10    7.90
  -2   3  -1   41.50   11.60
  -2   3  -1   31.70    8.10
  -3  -3  -1   16.30   10.30
  -3  -3  -1   14.00    9.30
  -3  -3  -1   16.40   11.00
   3  -3   1    9.00   10.70
  -3   3  -1   25.30    8.50
   3   3   1   28.20   11.90
   3   3   1   28.10   10.60
   3   3   1   32.70   11.80
   4  -3   1  346.87   28.00
  -4  -3  -1  355.26   26.70
  -4  -3  -1  384.36   27.30
  -4  -3  -1  358.06   27.70
   4   3   1  353.76   27.20
   4   3   1  386.66   26.30
   4   3   1  346.27   27.30
  -4   3  -1  334.67   26.00
  -5  -3  -1   62.09   13.60
   5  -3   1   34.40   10.90
  -5  -3  -1   65.59   14.70
  -5  -3  -1   53.09   12.80
  -5   3  -1   46.70   11.40
   5   3   1   57.59   14.70
   5   3   1   58.09   11.80
   5   3   1   42.10   13.10
   6  -3   1   -1.90    8.60
  -6  -3  -1    7.80   11.40
  -6  -3  -1    4.00    9.00
  -6  -3  -1    8.70   11.70
   6   3   1    2.70    7.70
   6   3   1    8.30    9.50
  -6   3  -1    4.50    7.70
   6   3   1   -6.40    8.90
  -7  -3  -1  140.69   19.80
  -7  -3  -1  126.29   16.30
  -7  -3  -1  153.08   19.60
  -7   3  -1  137.69   16.70
   7   3   1  153.28   20.30
   7   3   1  147.09   16.70
   7   3   1  168.28   19.20
  -8  -3  -1   72.29   18.70
  -8  -3  -1   93.49   19.80
  -8  -3  -1   84.09   14.70
  -8   3  -1   88.99   15.60
   8   3   1   75.19   13.90
  -8   3  -1   86.89   15.20
   8   3   1   68.09   16.30
   8   3   1   85.59   17.00
  -9  -3  -1  -13.90   10.70
  -9  -3  -1   -1.60    8.70
  -9  -3  -1   -8.40    9.70
   9   3   1   -5.70   11.70
   9   3   1    6.60   10.00
  -9   3  -1  -12.50    8.40
  -9   3  -1   23.90   10.80
   9   3   1    3.70   13.90
 -10  -3  -1   65.79   18.60
 -10  -3  -1   29.60   11.30
 -10  -3  -1   32.00   16.70
  10   3   1   38.50   14.60
  10   3   1   16.20   17.10
  10   3   1   19.00   11.20
 -11  -3  -1   11.20   14.30
 -11  -3  -1   -7.60   14.40
 -11  -3  -1   12.20    8.90
  11   3   1   -6.20   12.50
  11   3   1   -9.70   13.70
 -11   3  -1   -6.20    8.50
 -12  -3  -1   11.30   19.90
 -12  -3  -1   10.10   16.40
 -12  -3  -1   28.90   11.10
  12   3   1    3.30   20.20
 -12   3  -1   32.40   14.10
 -13  -3  -1  -48.80   21.90
 -13  -3  -1    5.40   19.70
  13   3   1   23.40   22.00
 -13   3  -1  -11.40   13.90
 -13   3  -1    4.80   13.20
 -14  -3  -1   45.70   24.50
 -14  -3  -1   24.80   28.60
  14   3   1   -3.80   22.90
 -14   3  -1  -36.10   16.00
 -14   3  -1    2.40   16.80
 -15  -3  -1   56.99   26.30
  15   3   1   31.50   35.70
 -15   3  -1   49.99   21.50
 -15   3  -1   39.60   18.20
 -14  -4   1   20.60   33.60
 -14  -4   1   45.70   23.10
  14   4  -1   29.70   33.00
 -13  -4   1   -7.00   13.60
 -13  -4   1   -0.60   17.60
  13   4  -1  -26.50   19.40
 -12  -4   1   -1.40   16.90
 -12  -4   1    5.80   22.60
 -12  -4   1   23.40   14.10
  12   4  -1   15.80   17.20
 -12   4   1    8.70   13.00
  12   4  -1    0.50   19.00
 -11  -4   1   68.29   25.70
 -11  -4   1   41.80   18.60
 -11  -4   1   27.70   11.20
  11   4  -1   11.30   15.50
  11   4  -1   11.50   13.30
 -11   4   1   17.80   15.80
 -10  -4   1   55.29   18.50
 -10  -4   1   45.10   19.20
 -10  -4   1   82.89   17.40
  10   4  -1   41.50   15.30
 -10   4   1   64.79   16.50
  10   4  -1   67.59   19.60
 -10   4   1   56.39   14.90
  10   4  -1   19.60   16.10
  -9  -4   1   17.30   12.80
  -9  -4   1   19.40   16.20
  -9  -4   1   39.70   18.00
   9   4  -1   33.00   14.50
   9   4  -1   24.10   13.90
  -9   4   1   38.50   13.00
   9   4  -1   25.20   16.50
  -8  -4   1   94.59   22.30
  -8  -4   1   84.19   18.10
  -8  -4   1   59.19   15.10
   8  -4  -1   95.09   18.00
  -8   4   1   82.19   15.20
   8   4  -1   98.39   21.20
   8   4  -1   71.29   16.20
   8   4  -1   57.29   18.70
  -7  -4   1   15.70   10.40
  -7  -4   1    4.30   12.00
   7  -4  -1   -3.00   12.20
  -7  -4   1   27.80   13.80
   7   4  -1    8.20   13.30
   7   4  -1   -4.30   11.30
   7   4  -1   20.50   11.70
  -7   4   1   20.50   10.20
  -6  -4   1   43.10   11.60
  -6  -4   1   36.40   14.40
  -6  -4   1   72.39   17.90
   6  -4  -1   27.60   14.50
  -6   4   1   47.60   12.80
   6   4  -1   41.40   13.40
   6   4  -1   47.80   12.30
   6   4  -1   60.49   16.90
  -5  -4   1  113.49   19.90
   5  -4  -1  108.49   17.70
  -5  -4   1   70.99   14.80
   5   4  -1   85.79   16.80
   5   4  -1   71.89   15.30
   5   4  -1   80.59   15.70
  -5   4   1   66.29   14.50
  -4  -4   1    3.80    9.70
  -4  -4   1    5.20    9.40
   4  -4  -1   12.50   10.70
  -4  -4   1   -8.70   10.20
  -4   4   1   20.90    9.60
   4   4  -1    2.10   11.10
   4   4  -1   -2.30    8.40
  -4   4   1    6.60    5.10
   4   4  -1   -5.80    9.80
  -4   4   1    5.10    5.70
  -3  -4   1  238.78   23.20
  -3  -4   1  268.47   23.10
   3  -4  -1  283.87   24.40
  -3  -4   1  268.37   22.60
   3   4  -1  258.27   23.40
   3   4  -1  276.77   25.20
  -3   4   1  263.67   19.10
  -3   4   1  265.87   23.40
  -3   4   1  226.58   19.10
   3   4  -1  235.18   22.60
  -2  -4   1  547.95   35.00
   2  -4  -1  506.85   31.30
   2  -4  -1  510.65   31.40
  -2  -4   1  570.44   36.20
  -2  -4   1  522.15   36.80
   2  -4  -1  515.65   36.50
  -2   4   1  541.55   32.50
   2   4  -1  587.54   37.90
  -2   4   1  496.75   32.80
   2   4  -1  560.14   36.20
  -2   4   1  541.25   37.00
   2   4  -1  597.94   36.60
   1  -4  -1    9.70    7.50
   1  -4  -1  -17.20    7.40
  -1  -4   1   12.90    9.70
  -1  -4   1   10.30    9.90
  -1  -4   1   -7.00    9.30
   1  -4  -1    1.10    7.50
  -1   4   1    4.10    8.80
  -1   4   1    5.20    9.10
  -1   4   1   -0.70    7.30
   1   4  -1   16.70   11.30
   1   4  -1   10.90    7.50
   1   4  -1  -10.50    8.00
   0  -4  -1    3.20    8.60
   0  -4  -1   -5.70    6.80
   0  -4  -1    4.20    8.90
   0  -4   1    3.20    9.00
   0  -4   1    7.80    8.40
   0  -4   1    4.50    8.90
   0   4   1    4.90    8.90
   0   4  -1   -9.00    7.80
   0   4   1   11.00    8.10
   0   4  -1   -6.10    7.10
   0   4  -1   15.10    9.40
   1  -4   1  278.37   25.30
  -1  -4  -1  329.87   24.00
   1  -4   1  304.97   21.40
  -1  -4  -1  293.77   25.10
   1  -4   1  305.17   20.90
  -1   4  -1  303.37   25.90
   1   4   1  289.07   25.00
   1   4   1  327.97   23.50
  -1   4  -1  285.97   21.20
  -1   4  -1  282.57   21.50
   1   4   1  334.27   24.50
  -2  -4  -1  641.24   37.90
  -2  -4  -1  576.64   38.60
  -2  -4  -1  651.43   38.60
   2  -4   1  558.04   32.50
   2  -4   1  588.04   39.30
   2   4   1  569.94   37.50
   2   4   1  583.54   38.50
   2   4   1  580.44   36.90
  -2   4  -1  571.34   38.40
  -2   4  -1  514.65   33.60
  -2   4  -1  548.35   33.40
  -3  -4  -1  113.09   18.20
   3  -4   1   69.09   15.90
  -3  -4  -1  106.19   18.30
  -3  -4  -1   70.99   14.40
   3   4   1   86.29   16.00
  -3   4  -1   86.29   11.40
   3   4   1   76.09   15.00
  -3   4  -1   80.59   15.30
   3   4   1   68.39   14.90
  -3   4  -1   79.79   12.10
   4  -4   1   47.20   15.30
  -4  -4  -1   77.69   16.70
  -4  -4  -1   75.79   16.30
   4   4   1   48.70   13.40
   4   4   1   54.49   14.50
  -4   4  -1   60.49   13.40
   4   4   1   56.09   13.80
  -5  -4  -1   38.00   13.10
   5  -4   1   25.50   11.70
  -5  -4  -1   45.90   12.70
  -5  -4  -1   35.30   12.10
   5   4   1   47.70   12.70
   5   4   1   13.90    8.90
  -5   4  -1   29.50   10.80
   5   4   1   32.90   13.00
  -6  -4  -1   12.00   11.10
   6  -4   1   12.00   10.20
  -6  -4  -1   17.80   10.30
  -6  -4  -1   -2.00   11.80
   6   4   1   22.50   12.00
   6   4   1    3.10    9.30
  -6   4  -1   -3.50    9.30
   6   4   1    5.90   11.30
  -7  -4  -1   77.49   20.10
   7  -4   1   61.39   16.20
  -7  -4  -1   70.79   15.80
  -7  -4  -1   87.19   19.00
  -7   4  -1   76.09   14.00
   7   4   1   48.80   17.00
   7   4   1   66.49   14.30
   7   4   1   66.99   17.20
  -8  -4  -1  -18.40   14.60
  -8  -4  -1   -5.10   13.30
   8   4   1   18.80   12.50
   8   4   1    8.40   12.30
  -8   4  -1   42.80   13.40
   8   4   1    4.30   14.40
  -9  -4  -1   -5.90   14.50
  -9  -4  -1    4.60   15.40
   9   4   1    8.40   16.00
  -9   4  -1    5.90   13.30
   9   4   1  -15.30   13.80
   9   4   1   -1.70   11.50
  -9   4  -1    1.80   10.70
 -10  -4  -1   22.20   12.60
 -10  -4  -1  -10.00   11.50
 -10  -4  -1   13.60   17.80
  10   4   1   41.20   23.00
 -10   4  -1   10.10   12.40
 -10   4  -1   32.20   13.50
  10   4   1  -12.50   13.40
 -11  -4  -1   12.20   25.40
 -11  -4  -1   -4.90   10.90
 -11  -4  -1   24.50   14.90
  11   4   1  -11.00   15.50
 -11   4  -1   41.20   13.60
 -11   4  -1   26.10   13.80
  11   4   1    2.50   15.50
 -12  -4  -1   36.60   21.20
 -12  -4  -1   15.00   13.90
 -12  -4  -1   -9.90   17.40
  12   4   1  -30.40   15.40
  12   4   1   -7.90   18.00
 -12   4  -1   13.60   12.90
 -13  -4  -1  -19.80   18.00
 -13  -4  -1   12.30   17.50
 -13  -4  -1   43.20   32.60
  13   4   1   32.80   19.40
  13   4   1    9.60   25.00
 -14  -4  -1   36.80   14.50
 -14  -4  -1   38.10   32.40
 -14  -4  -1   77.89   26.70
  14   4   1   21.30   24.90
  14   4   1   68.59   31.90
 -13  -5   1   23.70   30.90
 -13  -5   1   31.00   24.20
 -13  -5   1   23.40   18.80
  13   5  -1  -21.90   24.80
  13   5  -1    8.40   19.50
 -12  -5   1   -5.00   16.80
 -12  -5   1    5.90   23.30
 -12  -5   1   51.39   25.70
 -12   5   1   36.90   17.60
  12   5  -1   -3.50   19.70
 -12   5   1  -12.40   15.10
  12   5  -1    7.60   18.90
 -11  -5   1   -5.70   21.20
 -11  -5   1   28.10   18.70
 -11   5   1   13.50   15.80
  11   5  -1   12.40   20.20
  11   5  -1  -30.20   18.30
 -11   5   1    8.30   15.00
 -10  -5   1  -11.20   12.70
 -10  -5   1  -13.50   12.60
 -10  -5   1    7.40   17.70
 -10   5   1  -12.50   12.10
  10   5  -1   -3.10   18.10
  10   5  -1  -19.40   14.50
  10   5  -1  -16.50   19.00
  -9  -5   1    2.40   13.30
  -9  -5   1   -6.90   12.60
   9  -5  -1   -9.40   13.60
   9   5  -1  -13.80   12.20
   9   5  -1  -14.30   14.10
   9   5  -1  -30.70   14.90
  -9   5   1  -15.20   13.90
  -8  -5   1   -5.60   10.70
  -8  -5   1   18.90   15.70
   8  -5  -1  -11.90   12.10
  -8  -5   1  -14.50   12.80
   8   5  -1   -5.60   17.00
   8   5  -1   12.90   17.00
  -8   5   1   -9.60   10.80
   8   5  -1   19.80   15.70
  -7  -5   1    3.30   12.60
  -7  -5   1   -5.20   11.50
   7  -5  -1  -15.40   11.50
  -7  -5   1    4.30   13.00
  -7   5   1   17.00   11.70
   7   5  -1  -21.10   11.10
   7   5  -1   35.20   15.10
   7   5  -1   -8.10   14.90
  -6  -5   1    7.90   12.00
  -6  -5   1   19.00   15.70
   6  -5  -1   19.30   12.80
  -6  -5   1   10.60   14.90
   6   5  -1    0.10   12.80
  -6   5   1   14.20   13.10
   6   5  -1   17.30   13.40
   6   5  -1   14.40   14.40
   5  -5  -1   53.09   15.40
  -5  -5   1   34.70   14.60
  -5  -5   1   40.00   15.50
  -5  -5   1   51.69   16.90
  -5   5   1   30.90   13.20
   5   5  -1   33.70   15.20
   5   5  -1   33.80   13.60
  -5   5   1   58.19   10.60
  -5   5   1   54.29   11.70
   5   5  -1   51.29   15.80
  -4  -5   1  163.68   22.10
  -4  -5   1  171.78   20.70
  -4  -5   1  149.49   22.70
   4  -5  -1  181.38   21.50
   4   5  -1  153.78   23.70
  -4   5   1  191.38   17.90
  -4   5   1  129.69   15.90
  -4   5   1  164.18   20.60
   4   5  -1  158.58   21.50
   4   5  -1  136.79   19.80
  -3  -5   1  163.58   19.80
  -3  -5   1  153.28   22.00
  -3  -5   1  133.69   18.10
   3  -5  -1  119.59   13.50
   3  -5  -1  133.49   19.50
   3   5  -1  150.28   19.40
   3   5  -1  161.98   19.90
  -3   5   1  144.39   16.60
  -3   5   1  131.49   15.60
   3   5  -1  112.79   22.10
  -3   5   1  181.98   20.90
   2  -5  -1   80.99   18.00
  -2  -5   1   86.59   16.10
  -2  -5   1  108.19   19.30
   2  -5  -1  103.29   15.40
   2  -5  -1   91.19   12.20
   2   5  -1   96.19   17.20
  -2   5   1   93.69   16.20
  -2   5   1   91.99   13.60
   2   5  -1   97.69   20.80
  -2   5   1  100.89   18.70
   2   5  -1  100.19   18.10
   1  -5  -1    1.70    9.40
  -1  -5   1   19.80   11.00
  -1  -5   1   18.20   11.00
  -1  -5   1   42.70   11.90
   1  -5  -1   40.10    9.30
   1  -5  -1   16.80   10.80
  -1   5   1   25.40   10.40
   1   5  -1    8.40    9.40
  -1   5   1   29.60   12.70
  -1   5   1   34.70   12.60
   1   5  -1   21.40   10.80
   1   5  -1   10.50   10.10
   0  -5  -1   77.59   16.60
   0  -5  -1   74.39   14.30
   0  -5   1   81.09   13.20
   0  -5   1  113.49   16.70
   0  -5   1   73.59   15.50
   0   5   1   63.09   15.10
   0   5   1   78.49   15.30
   0   5   1   64.09   15.10
   0   5  -1   62.99   14.70
   0   5  -1   52.89   15.70
   0   5  -1   68.79   13.80
   1  -5   1   54.69   13.90
  -1  -5  -1  101.39   21.60
   1  -5   1   50.29   11.00
  -1  -5  -1   93.29   16.00
  -1  -5  -1   72.09   15.60
   1  -5   1   90.29   14.30
  -1   5  -1   79.79   18.40
   1   5   1   41.10   13.90
   1   5   1   99.59   18.60
  -1   5  -1   81.59   16.30
   1   5   1   76.09   16.40
  -1   5  -1   60.89   12.90
  -2  -5  -1   42.70   13.30
   2  -5   1   57.49   14.10
   2  -5   1   53.99   10.80
   2  -5   1   63.09   10.70
  -2  -5  -1   52.19   12.30
  -2  -5  -1   59.59   13.70
   2   5   1   38.20   15.80
   2   5   1   49.10   14.10
  -2   5  -1   44.10   11.40
  -2   5  -1   40.20   13.50
   2   5   1   45.10   14.30
  -2   5  -1   59.19   12.60
  -3  -5  -1  193.58   20.90
  -3  -5  -1  193.68   21.50
   3  -5   1  201.18   23.60
  -3  -5  -1  205.38   22.30
  -3   5  -1  184.98   21.70
   3   5   1  225.28   22.40
   3   5   1  198.28   22.30
   3   5   1  238.28   25.00
  -3   5  -1  173.38   17.60
  -3   5  -1  175.18   17.40
  -4  -5  -1   17.90   11.40
  -4  -5  -1    9.70   10.50
   4  -5   1   10.40   12.50
  -4  -5  -1    2.50   10.50
   4   5   1    6.30   12.90
   4   5   1   17.90   14.80
   4   5   1    4.90   11.80
  -4   5  -1    0.50   10.00
  -4   5  -1    7.00    7.30
  -5  -5  -1   19.70   13.30
   5  -5   1   12.00   10.80
  -5  -5  -1    7.00   13.40
  -5  -5  -1   -3.20   10.50
   5   5   1   17.00   12.70
   5   5   1   -1.80   13.50
   5   5   1   -6.80   12.80
  -5   5  -1    2.60    8.90
   6  -5   1   21.90   14.00
  -6  -5  -1    6.30   14.30
  -6  -5  -1   15.00   11.20
  -6  -5  -1   11.10   12.80
   6   5   1   18.80   16.70
   6   5   1   25.00   15.10
   6   5   1   12.50   14.10
  -6   5  -1    1.50   11.80
  -7  -5  -1   34.10   17.80
   7  -5   1   47.70   17.30
  -7  -5  -1   58.89   17.80
  -7  -5  -1   23.10   13.30
   7   5   1   40.40   17.20
   7   5   1   18.30   14.90
   7   5   1   53.79   18.60
  -7   5  -1    7.00   11.50
  -8  -5  -1    4.60   11.20
   8  -5   1   11.90   13.90
  -8  -5  -1   18.70   14.00
   8   5   1   12.60   14.30
   8   5   1   -1.80   14.30
   8   5   1    0.40   14.80
  -9  -5  -1    9.60   14.20
  -9  -5  -1   -5.60   12.20
  -9  -5  -1   35.40   17.60
   9   5   1    9.90   15.40
   9   5   1   39.10   18.10
   9   5   1   -9.40   14.30
 -10  -5  -1    9.50   14.60
 -10  -5  -1   44.50   15.00
 -10  -5  -1   20.00   18.00
  10   5   1   -9.40   15.80
 -10   5  -1   13.90   15.30
  10   5   1   65.59   22.80
  10   5   1   -0.40   16.40
 -10   5  -1   21.00   12.60
 -11  -5  -1   35.50   10.50
 -11  -5  -1   11.00   13.70
 -11  -5  -1   18.10   18.90
 -11   5  -1   11.30   16.80
  11   5   1   17.80   24.10
 -11   5  -1  -18.80   16.10
 -12  -5  -1  -13.60   21.40
 -12  -5  -1  -44.80   17.70
 -12  -5  -1  -14.30   16.30
  12   5   1   -6.10   22.70
  12   5   1   22.60   20.70
 -12   5  -1  -10.20   15.30
 -13  -5  -1   -8.50   24.80
 -13  -5  -1   -0.40   23.70
 -13  -5  -1  -26.70   16.30
  13   5   1   18.60   24.40
 -13   5  -1  -19.40   18.60
 -12  -6   1   53.99   22.40
 -12  -6   1   46.20   29.50
  12   6  -1    7.70   22.10
 -12   6   1   34.60   22.00
 -11  -6   1  -20.00   17.70
  11   6  -1   15.80   18.70
 -11   6   1   26.70   17.90
 -10  -6   1    8.70   24.60
 -10  -6   1   71.39   23.10
 -10  -6   1   21.10   16.80
  10   6  -1   25.20   18.90
 -10   6   1    4.90   18.50
  -9  -6   1    6.10   15.20
   9  -6  -1   -9.60   13.00
  -9  -6   1  -20.80   16.40
  -9  -6   1    1.20   20.60
   9   6  -1    9.20   16.90
  -8  -6   1   16.90   17.10
   8  -6  -1  -10.30   12.40
  -8  -6   1   21.80   17.60
   8   6  -1   30.30   19.50
   8   6  -1   -9.00   13.60
  -8   6   1   66.89   19.50
   7  -6  -1   -3.40   13.60
  -7  -6   1   -7.70   12.90
  -7  -6   1   19.00   18.50
  -7  -6   1   -0.20   16.30
  -7   6   1   30.40   13.70
   7   6  -1   11.00   15.50
   7   6  -1   61.89   19.60
  -6  -6   1   -2.30   12.80
  -6  -6   1  -12.00   18.90
  -6  -6   1    7.50   16.80
   6  -6  -1  -13.30   12.20
   6   6  -1   12.00   14.70
   6   6  -1   33.80   17.30
  -6   6   1   22.20   14.00
  -5  -6   1   -1.30   14.00
   5  -6  -1   26.90   14.00
  -5  -6   1   21.10   15.00
  -5  -6   1   31.10   15.90
   5   6  -1   16.30   16.10
  -5   6   1   20.20    8.60
  -5   6   1    9.50   12.90
   5   6  -1    8.10   14.10
  -5   6   1   27.50   10.90
  -4  -6   1   -2.30   13.60
   4  -6  -1   13.40   11.40
  -4  -6   1   26.90   14.50
  -4  -6   1   -9.80   13.40
  -4   6   1   11.20   13.20
   4   6  -1   -2.70   14.30
  -4   6   1   24.60    9.70
  -4   6   1    2.40   10.00
   4   6  -1  -11.20   15.90
   4   6  -1    5.30   12.90
  -3  -6   1  129.19   18.60
   3  -6  -1  157.88   22.60
  -3  -6   1  140.69   24.20
  -3  -6   1  181.58   23.50
   3   6  -1  139.89   28.70
   3   6  -1  154.98   26.20
   3   6  -1  134.69   23.90
  -3   6   1  150.88   23.80
  -3   6   1  126.69   18.00
  -3   6   1  179.18   19.60
   2  -6  -1  168.48   17.10
   2  -6  -1  138.29   24.70
   2  -6  -1  154.88   17.30
  -2  -6   1  163.98   28.50
  -2  -6   1  165.48   23.10
  -2  -6   1  194.68   22.70
  -2   6   1  160.48   19.90
   2   6  -1  157.98   20.60
   2   6  -1  146.99   27.00
   2   6  -1  157.38   22.10
  -2   6   1  179.18   19.30
  -2   6   1  175.48   27.40
   1  -6  -1   50.49   12.30
   1  -6  -1   37.40   13.70
  -1  -6   1   51.99   16.20
  -1  -6   1   72.39   16.50
  -1  -6   1   29.60   13.90
   1  -6  -1   54.59   13.40
   1   6  -1   46.80   16.50
   1   6  -1   19.00   13.10
  -1   6   1   64.49   14.30
   1   6  -1   24.50   13.50
  -1   6   1   42.70   13.80
  -1   6   1   45.10   17.70
   0  -6  -1  387.46   29.60
   0  -6   1  296.37   30.10
   0  -6   1  390.56   27.90
   0  -6  -1  302.57   30.30
   0  -6   1  326.77   26.00
   0  -6  -1  340.17   27.30
   0   6  -1  286.97   27.40
   0   6   1  340.77   34.10
   0   6   1  307.47   28.70
   0   6   1  319.27   28.90
   0   6  -1  316.47   28.80
   0   6  -1  358.56   34.60
  -1  -6  -1   82.59   16.50
  -1  -6  -1   80.59   17.00
  -1  -6  -1   78.49   18.90
   1  -6   1  110.09   17.60
   1  -6   1   61.69   16.60
   1  -6   1   69.29   12.90
   1   6   1   70.79   20.80
   1   6   1   52.59   16.50
  -1   6  -1   53.49   13.00
   1   6   1   67.79   14.60
  -1   6  -1   40.60   14.50
  -1   6  -1   64.09   18.20
  -2  -6  -1   98.79   20.90
   2  -6   1   67.99   17.80
  -2  -6  -1   78.99   18.80
   2  -6   1   79.19   13.30
   2  -6   1   89.09   13.70
   2   6   1   54.69   16.20
   2   6   1   66.99   17.40
  -2   6  -1   91.89   17.40
  -2   6  -1  109.39   17.90
   2   6   1   62.49   19.10
  -2   6  -1   93.09   19.90
  -3  -6  -1    8.20   11.80
   3  -6   1   -6.50   11.20
  -3  -6  -1    4.20   14.10
  -3  -6  -1  -20.00    9.80
   3   6   1    0.90   13.70
  -3   6  -1   -4.80    8.00
  -3   6  -1   35.40   11.90
   3   6   1    5.20   14.40
   3   6   1  -10.90   11.20
  -4  -6  -1  -16.20   11.50
  -4  -6  -1    6.00   13.60
   4  -6   1   13.80   12.90
  -4  -6  -1   14.50   12.70
  -4   6  -1    3.60   10.40
  -4   6  -1   -4.60    9.30
   4   6   1   14.10   15.80
   4   6   1   15.60   13.80
  -4   6  -1    5.40   15.40
   4   6   1  -20.20   14.60
  -5  -6  -1   10.80   14.10
  -5  -6  -1   10.00   12.70
  -5  -6  -1   -2.30   14.30
   5   6   1   18.60   13.60
   5   6   1    5.30   18.90
  -5   6  -1    4.00   10.10
   5   6   1    4.60   16.40
  -5   6  -1   30.40   16.50
  -6  -6  -1   53.19   20.30
   6  -6   1   47.50   17.50
  -6  -6  -1   15.50   12.60
  -6  -6  -1   44.50   19.10
   6   6   1   11.10   15.30
  -6   6  -1   72.09   20.00
   7  -6   1   27.80   16.60
  -7  -6  -1   63.59   19.40
  -7  -6  -1   79.39   21.30
  -7  -6  -1   50.89   14.50
   7   6   1   38.20   18.80
  -7   6  -1   51.19   19.60
   7   6   1   28.80   17.10
   8  -6   1   20.40   15.10
  -8  -6  -1   42.10   17.40
  -8  -6  -1   25.10   18.00
  -8  -6  -1   46.20   24.10
  -8   6  -1   35.90   17.70
   8   6   1   28.70   20.80
   8   6   1   31.80   18.20
  -9  -6  -1  -38.30   19.40
   9  -6   1  -21.30   13.80
  -9  -6  -1    7.10   13.50
   9   6   1  -16.60   16.10
   9   6   1   14.70   18.50
 -10  -6  -1  -47.40   20.90
 -10  -6  -1    1.90   15.40
 -10  -6  -1   -1.40   17.50
  10   6   1   21.70   21.00
  10   6   1    8.20   20.80
 -11  -6  -1    6.70   21.00
 -11   6  -1   -1.40   21.50
 -12  -6  -1    7.40   24.50
 -12  -6  -1    8.10   20.90
 -12   6  -1  -20.10   20.00
  12   6   1   -6.40   22.00
 -11  -7   1   24.30   19.40
 -11  -7   1   20.20   24.50
  11   7  -1   26.60   24.90
 -10  -7   1    4.20   15.00
 -10  -7   1   22.10   21.70
  10   7  -1   10.70   28.40
  10   7  -1   10.10   22.90
  -9  -7   1   26.30   21.60
  -9  -7   1    5.40   19.10
   9   7  -1  -34.70   19.30
   9   7  -1    7.70   18.70
  -8  -7   1   18.20   15.00
  -8  -7   1   -6.50   20.70
   8  -7  -1   17.10   16.90
   8   7  -1  -10.90   15.80
   8   7  -1  -46.60   19.80
  -7  -7   1  -13.40   17.00
   7  -7  -1  -20.80   13.70
  -7  -7   1    3.10   17.90
   7   7  -1   -4.80   15.90
   7   7  -1   -0.80   20.40
  -6  -7   1  113.59   25.10
  -6  -7   1  149.49   29.10
   6  -7  -1  115.79   23.90
  -6   7   1  112.89   20.50
   6   7  -1   68.69   23.60
   6   7  -1  111.39   26.10
  -5  -7   1   33.50   19.00
   5  -7  -1   12.50   14.70
  -5  -7   1   19.90   14.50
   5   7  -1   -9.50   19.00
  -5   7   1   21.70   15.10
  -5   7   1    2.50   14.40
   5   7  -1   16.00   17.00
  -4  -7   1   14.80   17.00
   4  -7  -1   -2.50   13.40
  -4  -7   1    2.60   11.10
   4   7  -1   16.60   16.60
  -4   7   1   12.60   14.60
   4   7  -1   -1.70   14.10
  -4   7   1    3.60   14.10
   3  -7  -1   61.59   19.70
  -3  -7   1   33.40   18.80
  -3   7   1   56.59   18.60
   3   7  -1  110.39   23.60
  -3   7   1   51.99   18.40
   3   7  -1   21.00   17.00
  -2  -7   1   15.20   14.70
   2  -7  -1   33.20   14.20
   2  -7  -1   21.90   16.00
  -2  -7   1    3.10   16.50
   2   7  -1   60.69   18.70
  -2   7   1   32.70   15.80
   2   7  -1   18.80   16.00
  -2   7   1    5.80   12.70
   1  -7  -1  328.47   28.60
   1  -7  -1  250.27   31.90
  -1  -7   1  317.97   33.60
  -1  -7   1  329.87   30.50
   1   7  -1  315.77   33.00
  -1   7   1  351.26   33.40
   1   7  -1  335.97   32.10
   0  -7   1   39.00   16.20
   0  -7  -1   68.09   17.70
   0  -7   1   60.79   16.40
   0   7   1   31.00   16.90
   0   7   1   68.39   18.90
   0   7  -1   30.60   17.70
   0   7  -1   38.00   15.10
   1  -7   1   -3.30   15.10
   1  -7   1    1.20   12.90
  -1  -7  -1    1.70   14.60
  -1  -7  -1   -9.00   11.50
   1   7   1   -3.10   12.80
  -1   7  -1   13.60   15.00
  -1   7  -1   12.20   13.50
   1   7   1  -14.40   13.20
  -2  -7  -1   32.00   16.30
   2  -7   1   24.60   17.80
  -2  -7  -1   28.60   17.60
  -2   7  -1   49.20   15.10
  -2   7  -1   24.30   14.00
   2   7   1   53.89   21.80
   2   7   1   50.69   17.90
   3  -7   1  -10.70   14.10
  -3  -7  -1   -0.10   11.40
  -3  -7  -1  -10.60   14.50
  -3   7  -1   -9.90   11.00
   3   7   1   13.30   14.80
   3   7   1    7.60   13.20
  -3   7  -1   21.30   13.80
  -4  -7  -1  132.89   24.60
   4  -7   1  133.59   24.70
  -4  -7  -1  186.58   25.40
  -4   7  -1  181.78   23.30
   4   7   1  125.49   24.20
  -4   7  -1  154.48   21.80
   4   7   1  163.98   30.50
   5  -7   1    1.40   16.20
  -5  -7  -1   23.10   19.10
  -5  -7  -1    6.60   14.80
  -5   7  -1   32.10   13.80
   5   7   1   29.50   18.40
   5   7   1   36.60   19.10
  -6  -7  -1  -15.70   11.90
  -6  -7  -1   15.10   18.10
   6  -7   1   -2.70   14.30
   6   7   1   27.70   21.90
   6   7   1    1.10   16.60
   7  -7   1   21.40   17.60
  -7  -7  -1   -2.00   15.60
  -7  -7  -1   29.20   22.60
   7   7   1   20.80   21.00
   7   7   1   -0.90   17.30
   8  -7   1   12.10   16.40
  -8  -7  -1   12.00   21.90
  -8  -7  -1    6.60   15.90
   8   7   1    2.70   22.40
   8   7   1   47.60   25.50
   9  -7   1  -26.90   15.90
  -9  -7  -1    9.90   21.40
  -9  -7  -1  -37.10   17.50
   9   7   1   36.20   23.40
 -10  -7  -1   32.50   17.40
 -10  -7  -1   16.90   25.90
  10   7   1   -0.20   24.20
  -8  -8   1  -15.10   24.40
   8  -8  -1    4.90   17.00
  -8  -8   1   -6.60   17.10
   8   8  -1  -59.39   23.90
   8   8  -1   -5.70   22.10
   7  -8  -1   -6.90   16.80
  -7  -8   1   -3.10   17.30
  -7  -8   1    7.20   24.20
   7   8  -1   21.70   20.30
   7   8  -1   71.69   33.30
   6  -8  -1   -8.60   17.60
  -6  -8   1  -19.90   17.10
  -6  -8   1    7.50   18.70
  -6   8   1   -6.80   14.10
   6   8  -1  -15.80   17.60
   6   8  -1   30.20   25.80
  -5  -8   1   21.80   17.40
  -5  -8   1   35.20   25.30
   5  -8  -1   25.30   19.80
  -5   8   1   43.70   19.70
  -5   8   1   60.09   19.80
   5   8  -1   51.19   24.70
   5   8  -1   34.90   19.60
  -4  -8   1   33.80   17.70
   4  -8  -1   -9.60   15.30
  -4   8   1   -9.30   17.50
   4   8  -1    0.40   15.40
  -4   8   1    4.40   17.70
   4   8  -1   32.50   21.50
   3  -8  -1   12.90   15.30
  -3  -8   1   -3.00   12.20
  -3  -8   1    5.40   18.80
  -3   8   1  -12.10   13.40
   3   8  -1   27.30   19.00
  -3   8   1   56.19   21.80
   3   8  -1  -14.30   11.50
   2  -8  -1   19.70   17.30
  -2  -8   1  -24.50   15.90
  -2  -8   1   11.90   16.10
   2  -8  -1  -10.80   15.80
   2   8  -1   -7.70   16.10
   2   8  -1   10.80   13.50
  -2   8   1    2.80   17.90
  -2   8   1    4.80   18.60
   1  -8  -1   24.90   20.40
   1  -8  -1   17.30   18.00
  -1  -8   1   39.90   21.50
  -1  -8   1   38.40   19.60
   1   8  -1   66.99   20.70
  -1   8   1   40.80   20.00
  -1   8   1   88.89   22.80
   1   8  -1   66.19   24.20
   0  -8   1  137.99   25.10
   0  -8  -1   73.29   22.00
   0  -8  -1  128.19   25.60
   0   8  -1  126.29   25.20
   0   8   1  196.28   33.30
   0   8   1  125.99   26.70
   0   8  -1  164.58   30.20
  -1  -8  -1   41.30   21.00
   1  -8   1   74.49   19.80
  -1  -8  -1   74.79   22.30
   1  -8   1   34.50   19.80
  -1   8  -1   43.50   21.40
   1   8   1   69.89   21.80
  -1   8  -1   57.79   19.90
   1   8   1   65.69   24.90
  -2  -8  -1   -7.90   12.70
   2  -8   1   11.20   15.10
  -2  -8  -1  -13.60   15.80
   2  -8   1  -14.40   14.00
   2   8   1   11.30   17.30
  -2   8  -1   30.80   17.90
  -2   8  -1   22.60   19.30
   2   8   1   42.90   21.40
  -3  -8  -1   79.29   22.80
   3  -8   1   46.60   19.20
  -3   8  -1   56.79   18.70
   3   8   1   50.19   27.40
   3   8   1   53.39   19.00
  -3   8  -1   88.19   23.40
  -4  -8  -1   22.90   20.20
  -4  -8  -1   14.90   17.90
   4  -8   1  -18.40   14.40
   4   8   1    7.20   18.30
   4   8   1   -0.60   22.60
  -4   8  -1  -20.60   16.20
  -4   8  -1   27.90   18.10
  -5  -8  -1   24.40   20.00
  -5  -8  -1  -12.80   21.10
   5  -8   1  -10.60   16.40
   5   8   1  -16.60   15.70
  -5   8  -1    9.70   12.90
   5   8   1   34.70   24.30
  -5   8  -1  -16.80   14.40
  -6  -8  -1   91.69   25.10
  -6  -8  -1   67.39   26.50
   6  -8   1   29.20   18.10
   6   8   1   68.79   25.70
   6   8   1   55.99   31.50
  -7  -8  -1  -29.80   19.10
   7  -8   1   -2.60   15.10
  -7  -8  -1    0.50   19.20
   7   8   1   65.89   31.50
   7   8   1  -15.40   16.70
  -8  -8  -1   70.09   31.70
   8  -8   1   67.29   22.20
  -8  -8  -1   61.89   24.00
   8   8   1  109.49   28.70
   8   8   1   94.79   32.00
  -5  -9   1   25.30   22.40
  -5  -9   1  -56.49   29.40
   5  -9  -1  -32.60   17.10
  -5   9   1  -37.90   14.70
   5   9  -1    9.10   22.90
  -5   9   1   -1.70   18.40
   5   9  -1   -8.20   32.10
  -4  -9   1   33.50   19.40
  -4  -9   1  -20.70   27.70
   4  -9  -1  114.29   31.90
   4   9  -1    2.40   21.60
  -4   9   1   -4.50   19.90
  -4   9   1   49.60   23.00
   4   9  -1   28.10   31.00
  -3  -9   1   12.90   19.00
  -3  -9   1   47.80   30.10
   3   9  -1   33.80   29.70
  -3   9   1   83.89   30.10
  -3   9   1    9.90   16.40
   3   9  -1   29.50   25.40
  -2  -9   1   15.70   22.20
  -2  -9   1    5.00   25.00
   2  -9  -1  -15.00   18.60
   2   9  -1  -15.40   17.50
  -2   9   1  -26.70   21.30
  -2   9   1   -8.10   18.70
   2   9  -1  -19.00   26.10
  -1  -9   1   67.69   28.30
  -1  -9   1   42.00   21.00
   1  -9  -1   56.49   23.10
   1  -9  -1   14.30   21.30
   1   9  -1   83.29   27.00
  -1   9   1   92.19   26.80
  -1   9   1  121.29   31.60
   1   9  -1  106.09   32.20
   0  -9  -1    8.30   22.80
   0  -9  -1   45.70   22.00
   0  -9   1    4.50   18.60
   0   9  -1   80.79   30.50
   0   9  -1    2.90   20.20
   0   9   1   32.70   20.90
   0   9   1   83.39   28.80
  -1  -9  -1   37.10   27.20
  -1  -9  -1   20.90   17.90
   1  -9   1   18.10   20.80
   1  -9   1   -9.90   19.90
  -1   9  -1    9.00   21.80
   1   9   1    0.30   19.40
   1   9   1  -12.10   23.50
  -1   9  -1   -2.70   18.80
   2  -9   1   33.50   23.30
  -2  -9  -1   22.10   20.30
  -2  -9  -1   57.29   33.00
   2   9   1   77.59   26.90
  -2   9  -1   16.30   23.00
  -2   9  -1    8.70   18.50
   2   9   1   51.09   23.50
  -3  -9  -1    5.80   26.40
  -3  -9  -1   26.70   21.10
   3  -9   1   49.30   24.50
   3   9   1   31.90   31.10
  -3   9  -1  -16.30   15.70
  -3   9  -1   86.89   28.30
   3   9   1   13.60   22.80
  -4  -9  -1   62.99   27.50
   4  -9   1   63.09   21.50
  -4   9  -1   16.30   19.30
   4   9   1   45.60   26.40
  -4   9  -1   82.09   25.10
   4   9   1   68.39   33.20
   5  -9   1   43.50   20.90
  -5  -9  -1   57.99   24.30
  -5  -9  -1   30.60   28.20
   5   9   1   26.30   23.10
  -5   9  -1    7.80   17.80
   5   9   1   51.29   40.00
 -16   0   2   69.59   25.30
 -15   0   2   -6.90   18.10
  15   0  -2   15.40   25.20
 -15   0   2    5.00   26.70
 -14   0   2   27.10   19.10
  14   0  -2   37.90   21.40
 -14   0   2  -10.70   20.20
  13   0  -2   13.60   18.00
 -13   0   2    6.80   15.00
 -13   0   2  -13.60   15.30
 -12   0   2  -10.80   13.10
 -12   0   2    2.60   13.60
  12   0  -2  -12.20   16.30
 -11   0   2    9.50   11.40
  11   0  -2   16.40   15.30
 -11   0   2   17.10   13.00
  10   0  -2  597.34   42.00
 -10   0   2  617.14   43.60
 -10   0   2  603.24   42.30
   9   0  -2    1.50    9.90
   9   0  -2    7.80    9.40
  -9   0   2   -1.00    9.70
  -9   0   2   -2.90    9.40
   8   0  -2  114.39   15.00
  -8   0   2  134.09   16.90
  -8   0   2  156.08   18.00
  -7   0   2   -5.80    7.30
   7   0  -2    6.10    9.10
  -7   0   2   10.10    9.50
  -6   0   2   15.50    9.10
  -6   0   2   17.60    9.20
   6   0  -2   15.90    8.60
  -5   0   2    0.20    7.90
  -5   0   2    7.30    8.40
   5   0  -2   -4.60    7.20
  -4   0   2  269.87   19.00
   4   0  -2  248.38   18.30
  -4   0   2  239.68   18.60
   3   0  -2    8.90    7.00
  -3   0   2   17.60    7.60
  -2   0   2   93.59    9.80
   2   0  -2  108.69    9.90
  -1   0   2   -0.50    4.00
   1   0  -2   -0.10    1.80
   1   0   2    1.20    3.80
   2   0   2  928.91   43.60
   2   0   2  804.02   43.00
  -2   0  -2  850.71   45.90
  -2   0  -2  837.52   43.20
   2   0   2  871.31   43.70
   3   0   2    3.30    6.10
   3   0   2    2.10    6.00
  -3   0  -2   -8.20    4.80
  -3   0  -2    2.30    5.80
   3   0   2   -1.50    5.30
  -3   0  -2    7.50    5.90
   4   0   2 1761.42   96.79
  -4   0  -2 2123.39   97.99
  -4   0  -2 2015.20   96.49
   4   0   2 1949.10   96.39
  -4   0  -2 1887.81   97.19
   4   0   2 2002.90   97.49
  -5   0  -2    0.40    5.70
  -5   0  -2   -1.60    7.70
   5   0   2    0.80    7.10
  -5   0  -2    2.90    7.50
   5   0   2   11.70    7.40
   5   0   2    5.20    7.60
   6   0   2    7.80    7.20
   6   0   2    9.80    8.50
  -6   0  -2    9.10    8.20
  -6   0  -2    7.70    7.50
  -7   0  -2    4.50    7.00
   7   0   2    6.30    6.90
   7   0   2    6.70    8.70
  -7   0  -2    1.10    7.50
   8   0   2  192.08   17.80
  -8   0  -2  209.28   19.50
   8   0   2  228.48   20.40
  -8   0  -2  202.88   19.60
  -9   0  -2    5.40    9.00
   9   0   2    7.80   10.50
  -9   0  -2    1.20    9.60
   9   0   2    3.10   11.20
  10   0   2  181.58   21.00
  10   0   2  233.38   24.30
 -10   0  -2  234.78   23.60
 -10   0  -2  215.08   23.40
 -11   0  -2   28.00   13.10
 -11   0  -2    9.70   12.00
 -12   0  -2   71.39   20.90
 -12   0  -2    3.80   13.70
  13   0   2    9.90   17.70
 -13   0  -2   -2.20   15.10
 -13   0  -2   26.50   15.80
  14   0   2   35.10   22.70
 -14   0  -2   77.59   22.80
 -14   0  -2   -4.10   20.60
 -15   0  -2   -1.00   20.80
 -15   0  -2   22.60   22.90
  15   0   2   24.30   23.20
 -16   0  -2  -33.10   29.10
  16   0   2  -22.80   29.60
 -16   0  -2    4.50   23.10
 -16  -1   2    5.30   22.30
 -16  -1   2   85.99   33.20
  16   1  -2    9.30   34.30
 -16   1   2   15.70   21.90
 -15  -1   2   29.20   24.60
  15  -1  -2   -4.50   22.10
 -15  -1   2  -33.20   15.70
 -15   1   2   31.30   18.50
 -15   1   2   -7.80   19.00
  15   1  -2   -0.40   25.20
  14  -1  -2   24.00   19.30
 -14  -1   2   49.10   21.30
 -14  -1   2   42.30   22.90
 -14   1   2   28.20   16.40
 -14   1   2    3.60   21.00
  14   1  -2   84.79   27.10
  13  -1  -2   -6.90   16.90
 -13  -1   2    3.80   13.10
 -13  -1   2    7.10   18.20
 -13   1   2   21.20   14.10
 -13   1   2   12.50   16.40
 -12  -1   2   55.69   18.80
 -12  -1   2   44.80   19.50
  12  -1  -2   32.40   15.60
 -12   1   2   67.39   19.20
 -12   1   2   68.59   18.50
 -11  -1   2   22.10   13.00
 -11  -1   2    1.50   12.30
  11  -1  -2   -3.10   12.80
 -11   1   2    6.40   10.40
  11   1  -2   17.10   16.60
 -11   1   2   14.60   10.20
  10  -1  -2   21.10   10.90
  10  -1  -2   22.60   10.30
 -10  -1   2    8.20   12.40
 -10   1   2   18.20   13.20
 -10   1   2   13.40   10.40
  -9  -1   2   21.90   12.60
   9  -1  -2   46.10   11.60
  -9  -1   2   42.00   13.30
   9  -1  -2   25.30    9.20
  -9   1   2   38.20   13.60
  -9   1   2   24.00   10.90
   9   1  -2   15.60   10.20
  -8  -1   2   58.59   15.10
   8  -1  -2   68.89   13.20
  -8  -1   2   73.49   16.90
   8  -1  -2   39.80   10.60
   8   1  -2   49.90   13.80
  -8   1   2   76.59   15.50
  -8   1   2   83.19   14.30
   8   1  -2   62.49   14.40
   7  -1  -2    2.10    7.50
  -7  -1   2    4.20    9.80
   7  -1  -2    1.90    6.70
  -7  -1   2   -5.60    8.00
  -7   1   2   10.50    7.60
  -7   1   2   -1.10    8.10
   7   1  -2    9.50   11.10
  -6  -1   2  698.93   42.10
   6  -1  -2  606.94   38.60
  -6  -1   2  739.93   42.40
  -6   1   2  643.14   39.10
   6   1  -2  722.93   42.60
  -6   1   2  765.92   41.00
   6   1  -2  665.53   41.50
   5  -1  -2    4.90    7.50
  -5  -1   2    3.70    8.50
   5  -1  -2   10.00    6.90
  -5  -1   2    1.70    9.90
  -5   1   2    6.50    7.70
   5   1  -2    5.60    8.60
   5   1  -2    9.70    8.80
  -5   1   2   -2.40    7.50
  -4  -1   2  174.28   16.30
  -4  -1   2  163.88   16.50
   4  -1  -2  175.98   13.30
   4  -1  -2  139.49   13.10
   4   1  -2  160.08   16.10
  -4   1   2  159.68   13.80
  -4   1   2  169.18   13.70
   4   1  -2  146.19   12.00
   4   1  -2  158.28   16.30
   3  -1  -2 4249.88  210.28
   3  -1  -2 4437.46  210.28
  -3  -1   2 4368.96  210.38
  -3  -1   2 4308.97  212.38
  -3  -1   2 4572.44  212.78
   3   1  -2 4324.57  212.58
  -3   1   2 4436.06  210.48
   3   1  -2 4028.80  209.98
   3   1  -2 4538.25  212.78
  -3   1   2 4382.06  210.48
   2  -1  -2   60.19    7.70
  -2  -1   2   44.50    9.70
  -2  -1   2   28.70    7.70
   2  -1  -2   40.60    7.10
   2  -1  -2   37.80    6.90
   2   1  -2   45.00    8.80
  -2   1   2   51.49    7.30
   2   1  -2   67.19   10.40
  -2   1   2   32.30    6.50
  -2   1   2   53.39    7.70
   2   1  -2   37.90    7.50
   1  -1  -2  826.92   45.70
  -1  -1   2  956.80   46.80
   1  -1  -2  911.11   45.40
   1   1  -2 1003.80   46.90
  -1   1   2  835.12   46.80
   1   1  -2  899.21   46.30
  -1   1   2  913.21   45.50
   0  -1   2  557.54   28.80
   0  -1   2  503.95   28.30
   0  -1  -2  539.35   29.40
   0  -1   2  617.74   30.30
   0   1  -2  605.94   30.20
   0   1   2  583.14   29.70
   0   1  -2  509.35   28.30
   0   1   2  529.75   29.20
   1  -1   2   11.00    6.20
  -1  -1  -2   16.80    5.90
  -1  -1  -2   10.50    6.30
  -1  -1  -2   -4.60    6.30
   1   1   2   11.90    6.00
   1   1   2    8.60    7.00
  -1   1  -2   11.60    6.30
  -2  -1  -2  747.73   41.40
  -2  -1  -2  821.52   40.90
  -2  -1  -2  759.12   41.10
   2   1   2  772.32   41.50
   2   1   2  759.22   40.40
   2   1   2  757.92   41.10
  -3  -1  -2   97.39   13.30
  -3  -1  -2  100.79   13.80
  -3  -1  -2   88.09   11.30
  -3   1  -2  104.89   11.90
  -3   1  -2   83.49   11.50
   3   1   2   71.09   10.20
   3   1   2   83.59   12.40
   3   1   2   76.19   12.60
  -4  -1  -2  258.37   19.70
  -4  -1  -2  250.37   20.30
  -4  -1  -2  252.07   18.10
   4   1   2  262.27   19.70
  -4   1  -2  251.57   18.30
   4   1   2  257.37   19.70
   4   1   2  257.77   18.10
  -5  -1  -2   43.00    9.10
  -5  -1  -2   49.90   11.50
  -5  -1  -2   68.19   12.70
   5   1   2   38.20    8.10
  -5   1  -2   47.10    9.40
   5   1   2   35.40   10.70
  -5   1  -2   58.59   10.50
   5   1   2   30.60    9.40
  -5   1  -2   34.50    8.50
  -5   1  -2   39.50    9.00
  -6  -1  -2   -4.00    7.30
  -6  -1  -2    5.10    9.20
  -6  -1  -2    5.80    7.00
   6   1   2    4.90    8.20
  -6   1  -2    2.90    6.60
   6   1   2    3.90    7.50
   6   1   2    6.30    6.50
  -6   1  -2    5.70    7.20
  -6   1  -2   13.80    7.60
  -7  -1  -2   17.80   11.00
   7  -1   2   21.90    8.20
   7  -1   2   19.90    7.70
  -7  -1  -2   17.80    6.90
  -7  -1  -2    7.20    8.10
   7   1   2   29.40   10.80
  -7   1  -2    7.20    7.80
   7   1   2   24.70    8.30
  -8  -1  -2  111.69   16.50
   8  -1   2  118.49   12.40
   8  -1   2  127.19   14.40
  -8  -1  -2  112.09   18.60
  -8   1  -2  107.69   13.20
  -8   1  -2  127.19   14.60
   8   1   2  108.79   13.30
   8   1   2  103.19   15.30
   9  -1   2  118.49   14.30
  -9  -1  -2   98.79   17.20
   9  -1   2   71.09   11.50
  -9  -1  -2   97.49   19.00
  -9   1  -2   88.99   14.50
  -9   1  -2   90.39   15.20
   9   1   2   70.69   16.60
   9   1   2   56.69   13.60
  10  -1   2   41.90   11.70
  10  -1   2   18.40    9.10
 -10  -1  -2   25.10   12.00
 -10  -1  -2   19.50   12.00
 -10   1  -2   42.20   12.20
  10   1   2   -3.80   12.30
 -10   1  -2   19.40   12.10
  10   1   2   42.40   13.10
  11  -1   2   39.90   14.00
 -11  -1  -2   32.30   16.30
 -11  -1  -2   38.80   14.70
 -11   1  -2   36.60   12.50
  11   1   2   52.29   16.50
 -11   1  -2   31.70   12.90
  12  -1   2  179.88   21.90
 -12  -1  -2  216.08   27.30
 -12  -1  -2  208.88   27.80
 -12   1  -2  191.18   25.40
 -12   1  -2  167.08   22.70
  12   1   2  157.18   27.70
 -13  -1  -2   43.30   19.70
 -13   1  -2    3.70   12.60
 -13   1  -2   10.80   17.40
  13   1   2  -11.30   18.70
 -14  -1  -2   -0.10   17.50
 -14  -1  -2  -25.10   17.60
 -14   1  -2   -2.50   17.80
 -14   1  -2   14.10   18.10
 -15  -1  -2  -16.40   23.40
 -15  -1  -2    8.10   21.80
 -15   1  -2  -21.30   17.60
 -15   1  -2   22.20   24.00
 -16  -1  -2  -45.20   17.50
 -16  -1  -2  -20.90   31.10
 -16   1  -2   32.80   22.10
  16   1   2   -9.90   32.30
 -15  -2   2   -5.70   19.20
 -15  -2   2   65.69   30.90
 -15   2   2   24.00   19.00
 -15   2   2   13.50   18.80
 -14  -2   2   60.29   29.10
 -14  -2   2   -0.70   16.10
 -14   2   2   -4.60   16.20
 -14   2   2   -7.50   19.30
 -13  -2   2    4.70   19.20
 -13  -2   2    6.30   19.00
 -13   2   2   12.00   15.10
  13   2  -2   -9.10   15.70
 -13   2   2   19.30   15.80
 -12  -2   2   70.49   20.00
 -12  -2   2   35.00   19.30
  12   2  -2   46.90   20.90
 -12   2   2   92.39   23.30
 -12   2   2   57.39   15.90
 -11  -2   2    7.20   14.60
 -11  -2   2   20.80   16.50
  11   2  -2   -7.10   14.40
  11   2  -2   29.20   18.70
 -11   2   2    7.10   11.00
 -11   2   2   -4.00   13.20
 -10  -2   2  268.77   27.90
 -10  -2   2  282.77   29.10
 -10   2   2  250.27   23.20
 -10   2   2  279.17   25.70
  10   2  -2  255.27   26.60
  10   2  -2  247.38   28.70
   9  -2  -2   57.09   11.70
  -9  -2   2   98.99   21.00
  -9  -2   2   52.39   16.30
   9   2  -2   28.60   14.00
   9   2  -2   54.29   16.40
  -9   2   2   50.29   14.90
  -9   2   2   56.39   12.30
  -8  -2   2   23.90   11.70
  -8  -2   2   24.90   11.90
  -8  -2   2   44.30   10.20
   8   2  -2    9.10   12.30
  -8   2   2    0.50    9.80
  -8   2   2   28.40   12.60
   8   2  -2   -0.50   10.10
  -7  -2   2   -1.20    9.20
  -7  -2   2    2.00    8.70
  -7  -2   2   -0.80    6.10
   7   2  -2   15.70   11.50
  -7   2   2  -10.20    8.20
   7   2  -2   23.20   10.20
   7   2  -2   11.10    6.90
  -6  -2   2  178.58   19.60
  -6  -2   2  221.68   17.70
  -6  -2   2  199.78   19.80
   6   2  -2  172.78   19.90
   6   2  -2  207.08   20.30
   6   2  -2  223.18   17.70
   5  -2  -2  403.66   26.10
  -5  -2   2  430.06   29.40
  -5  -2   2  373.46   28.90
  -5  -2   2  439.96   26.70
  -5   2   2  367.06   24.60
   5   2  -2  410.16   25.60
  -5   2   2  417.26   25.30
  -5   2   2  378.06   24.60
   5   2  -2  392.46   28.60
   5   2  -2  419.36   29.10
  -4  -2   2 1722.63   86.59
   4  -2  -2 1693.33   84.09
  -4  -2   2 1692.03   86.39
  -4  -2   2 1724.73   84.39
   4   2  -2 1700.93   83.79
  -4   2   2 1543.45   82.79
   4   2  -2 1679.33   86.39
   4   2  -2 1669.83   86.19
  -4   2   2 1502.55   81.89
  -4   2   2 1524.75   81.89
  -3  -2   2  168.28   16.90
   3  -2  -2  145.19   12.30
   3  -2  -2  153.78   16.00
  -3  -2   2  176.28   16.60
  -3  -2   2  181.48   16.30
   3   2  -2  174.78   17.40
  -3   2   2  172.08   13.00
  -3   2   2  165.88   13.20
   3   2  -2  168.58   15.90
  -3   2   2  156.98   14.70
   3   2  -2  169.78   17.00
  -2  -2   2 2451.65  119.19
  -2  -2   2 2586.74  119.59
  -2  -2   2 2472.05  119.19
   2  -2  -2 2351.56  118.49
   2  -2  -2 2301.47  116.19
  -2   2   2 2155.58  116.29
  -2   2   2 2201.08  116.49
   2   2  -2 2488.25  119.29
  -2   2   2 2294.87  117.99
   2   2  -2 2553.74  119.29
   2   2  -2 2372.86  118.99
   1  -2  -2  141.69   15.20
   1  -2  -2  142.39   12.90
   1  -2  -2  159.08   12.90
  -1  -2   2  164.08   13.90
  -1  -2   2  185.38   16.50
  -1   2   2  134.39   12.90
   1   2  -2  145.29   14.40
  -1   2   2  142.79   12.90
   1   2  -2  158.08   14.20
  -1   2   2  191.58   15.60
   0  -2  -2   47.50    9.70
   0  -2   2   59.49   11.70
   0  -2   2   66.69    9.80
   0  -2   2   41.20    8.60
   0  -2  -2   59.99   10.90
   0   2  -2   54.19   10.80
   0   2   2   52.19   10.00
   0   2  -2   53.99    9.20
   0   2   2   46.20   10.30
   0   2  -2   46.20    8.50
   0   2   2   59.09   10.20
  -1  -2  -2  908.61   49.99
  -1  -2  -2  922.01   50.29
  -1  -2  -2  950.70   49.99
   1  -2   2 1021.20   51.69
   1   2   2  940.51   50.09
   1   2   2  913.71   49.99
  -1   2  -2  921.11   50.69
   1   2   2  906.91   49.80
  -2  -2  -2  106.69   13.80
   2  -2   2  111.19   15.20
  -2  -2  -2  103.99   13.70
  -2  -2  -2  115.49   14.30
   2   2   2  103.69   13.60
  -2   2  -2  112.69   13.90
   2   2   2  111.69   14.50
   2   2   2  106.59   13.60
   3  -2   2  102.89   14.30
  -3  -2  -2  128.39   16.60
  -3  -2  -2  109.09   14.70
  -3  -2  -2   96.79   13.00
   3   2   2   97.89   14.50
  -3   2  -2  119.29   13.40
   3   2   2   99.19   14.20
   3   2   2  106.59   13.70
  -4  -2  -2  212.48   18.40
  -4  -2  -2  184.28   19.20
  -4  -2  -2  204.48   17.70
   4  -2   2  182.28   17.60
   4   2   2  191.28   18.70
  -4   2  -2  215.98   17.90
   4   2   2  195.98   18.70
   4   2   2  212.88   17.80
  -5  -2  -2   -8.10    8.80
  -5  -2  -2    2.50    8.60
  -5  -2  -2   -4.90    8.40
   5   2   2   -2.00   10.30
   5   2   2   -2.10    7.00
  -5   2  -2    2.00    7.20
   5   2   2   -3.00    7.80
  -6  -2  -2  122.19   16.80
  -6  -2  -2  143.69   18.20
  -6  -2  -2  152.58   15.70
  -6   2  -2  125.79   15.10
  -6   2  -2  122.39   15.70
   6   2   2  158.78   18.10
   6   2   2  136.59   17.30
   6   2   2  154.98   16.50
  -7  -2  -2  270.77   23.90
  -7  -2  -2  244.18   20.70
  -7  -2  -2  269.77   23.80
  -7   2  -2  223.98   19.40
   7   2   2  270.07   21.00
   7   2   2  264.47   23.30
   7   2   2  289.67   24.50
  -7   2  -2  251.67   20.40
  -8  -2  -2   53.89   10.60
  -8  -2  -2   52.59   15.80
  -8  -2  -2   40.40   13.30
  -8   2  -2   44.80   10.00
  -8   2  -2   47.00   10.50
   8   2   2   52.99   14.70
   8   2   2   44.40   11.70
  -8   2  -2   33.50    9.80
  -8   2  -2   59.49   11.10
   8   2   2   40.90   11.40
  -9  -2  -2  292.27   27.50
  -9  -2  -2  247.28   22.50
  -9  -2  -2  310.17   27.30
  -9   2  -2  278.47   22.60
   9   2   2  249.88   26.90
   9   2   2  275.97   25.60
  -9   2  -2  284.07   22.90
   9   2   2  289.27   23.80
 -10  -2  -2   19.30   14.80
 -10  -2  -2   22.00    9.40
 -10  -2  -2   -8.30   11.90
  10   2   2    1.40   10.70
  10   2   2  -18.20   12.70
 -10   2  -2   10.20   11.00
 -10   2  -2   -0.60   11.30
  10   2   2   10.20   13.00
 -11  -2  -2   32.30   16.50
 -11  -2  -2   18.90   15.00
 -11   2  -2   29.10   12.50
 -12  -2  -2  -11.50   15.00
 -12  -2  -2   16.00   14.60
 -12   2  -2    2.60   12.50
 -12   2  -2  -11.00   12.90
 -13  -2  -2   21.50   16.70
 -13  -2  -2    4.60   19.30
 -13   2  -2   -1.90   13.30
 -13   2  -2   46.70   18.00
 -14  -2  -2    8.00   19.30
 -14  -2  -2   -3.40   25.60
 -14   2  -2  -15.20   15.80
  14   2   2  -43.30   23.10
 -14   2  -2   42.60   22.60
 -15  -2  -2   31.10   29.60
 -15  -2  -2  -16.30   20.80
 -15   2  -2   -6.20   19.10
 -15   2  -2   -7.20   18.00
  15   2   2  -19.20   23.30
 -15  -3   2   21.10   19.60
 -15  -3   2  -41.40   30.50
  15   3  -2  -10.00   25.00
 -15   3   2  -20.50   18.60
 -15   3   2  -27.10   19.10
 -14  -3   2   -4.60   27.30
 -14  -3   2    0.30   17.00
  14   3  -2   -5.80   21.00
 -14   3   2   33.80   16.60
 -14   3   2   33.80   18.00
 -13  -3   2    0.50   23.10
 -13  -3   2    2.50   10.80
 -13  -3   2   -6.30   14.60
  13   3  -2   14.20   22.50
 -13   3   2   -2.90   14.80
 -13   3   2   22.00   16.20
 -12  -3   2   48.20   21.50
 -12  -3   2  -14.70   15.90
 -12  -3   2   37.00   12.40
 -12   3   2   34.40   17.70
  12   3  -2   15.90   20.50
 -12   3   2   13.00   14.70
 -11  -3   2  103.29   23.60
 -11  -3   2   69.29   14.10
 -11  -3   2   91.29   24.10
  11   3  -2   76.49   23.00
  11   3  -2   97.09   30.00
 -11   3   2   87.49   17.80
 -10  -3   2   -6.20   13.50
 -10  -3   2   15.60    9.60
 -10  -3   2   16.60   15.00
  10   3  -2   14.30   10.70
 -10   3   2   22.40   11.00
 -10   3   2    5.10   10.20
  10   3  -2   25.60   15.90
  10   3  -2  -10.00   13.10
  -9  -3   2   23.70   10.60
  -9  -3   2    8.70   13.50
  -9  -3   2   15.40   14.70
   9   3  -2    7.70   14.00
  -9   3   2   11.80   11.20
   9   3  -2    9.10   13.00
  -9   3   2    1.40   11.20
  -9   3   2   25.90   10.60
   9   3  -2   28.60   10.70
  -8  -3   2   48.20   15.40
  -8  -3   2   45.90   15.00
  -8  -3   2   40.90   10.80
   8   3  -2   35.80   12.60
  -8   3   2   37.90    9.90
   8   3  -2   22.00   13.60
   8   3  -2   30.90   13.90
  -7  -3   2    5.50    7.80
   7  -3  -2   -4.40    8.50
  -7  -3   2    1.60   10.00
  -7  -3   2   10.50   11.30
   7   3  -2   19.10   12.90
   7   3  -2  -12.60   10.00
  -7   3   2   15.40    9.30
   7   3  -2    2.20    7.90
  -7   3   2   17.00    8.30
  -6  -3   2  514.35   36.40
  -6  -3   2  551.84   37.20
   6  -3  -2  521.65   34.90
  -6  -3   2  579.44   35.20
  -6   3   2  484.85   32.30
  -6   3   2  484.25   30.80
   6   3  -2  540.25   37.30
   6   3  -2  545.95   37.20
   6   3  -2  538.75   33.70
  -5  -3   2  257.07   23.10
  -5  -3   2  269.97   23.20
  -5  -3   2  242.18   21.10
   5  -3  -2  255.77   22.00
   5   3  -2  262.47   21.00
   5   3  -2  241.68   22.30
  -5   3   2  250.77   20.20
  -5   3   2  233.68   18.20
   5   3  -2  255.57   23.10
  -4  -3   2  125.59   18.10
   4  -3  -2   95.09   15.70
  -4  -3   2  131.69   19.00
  -4  -3   2  110.89   15.60
  -4   3   2   99.19   11.70
   4   3  -2  125.69   15.90
   4   3  -2  132.69   16.50
   4   3  -2  105.09   15.70
  -4   3   2  106.19   11.60
  -4   3   2  106.59   14.80
   3  -3  -2  819.22   46.20
  -3  -3   2  948.21   51.59
  -3  -3   2  909.11   51.39
  -3  -3   2  932.71   51.49
   3  -3  -2  954.00   51.39
   3   3  -2  920.71   51.39
   3   3  -2  950.20   51.79
  -3   3   2  868.11   50.09
  -3   3   2  784.72   47.10
   3   3  -2  932.21   51.59
  -3   3   2  851.91   47.30
   2  -3  -2  279.57   22.70
  -2  -3   2  271.97   22.80
  -2  -3   2  292.97   21.50
  -2  -3   2  287.27   22.10
   2  -3  -2  265.77   18.70
   2  -3  -2  302.27   18.90
   2   3  -2  303.57   22.10
  -2   3   2  310.57   22.20
  -2   3   2  265.47   19.50
  -2   3   2  247.48   19.20
   2   3  -2  325.67   23.90
   2   3  -2  295.07   22.50
   1  -3  -2   44.80   10.10
  -1  -3   2   32.90   10.70
  -1  -3   2   55.29   12.20
   1  -3  -2   35.80    9.00
   1  -3  -2   36.60   10.30
   1   3  -2   37.10   10.10
  -1   3   2   28.80    9.50
   1   3  -2   37.70   11.00
   1   3  -2   46.00   10.10
  -1   3   2   74.19   13.50
  -1   3   2   40.10    9.90
   0  -3   2   45.50   11.30
   0  -3   2   42.40    9.90
   0  -3   2   35.00    8.80
   0  -3  -2   47.90   11.40
   0  -3  -2   44.00   10.50
   0   3  -2   40.70   11.30
   0   3  -2   40.80   10.00
   0   3   2   31.80   10.40
   0   3   2   44.60   10.80
   0   3  -2   28.50    9.10
   0   3   2   35.40   10.60
  -1  -3  -2   27.80    8.60
  -1  -3  -2   17.40    9.00
   1  -3   2    4.80    8.70
  -1  -3  -2   19.80    8.80
   1  -3   2    5.00    7.00
   1  -3   2   16.90    7.00
   1   3   2   10.70    9.30
   1   3   2   15.70    8.80
  -1   3  -2   19.50    7.40
   1   3   2   29.50    9.70
  -1   3  -2   17.50    9.10
  -1   3  -2    9.50    6.80
  -2  -3  -2   38.60   11.60
  -2  -3  -2   18.50   10.40
   2  -3   2    5.00   10.10
  -2  -3  -2   25.90   10.20
   2   3   2   27.50    9.60
   2   3   2   31.90   11.50
  -2   3  -2   30.20   10.20
  -2   3  -2   14.10    6.70
  -2   3  -2   22.50    6.70
  -3  -3  -2   45.90   13.80
   3  -3   2   45.40   13.80
  -3  -3  -2   49.30   12.90
  -3  -3  -2   68.39   13.30
   3   3   2   32.60   11.80
  -3   3  -2   37.40    9.90
   3   3   2   55.69   14.40
   3   3   2   45.90   12.90
  -4  -3  -2  277.07   22.70
  -4  -3  -2  275.17   23.20
  -4  -3  -2  269.07   23.20
   4  -3   2  218.98   23.30
   4   3   2  265.97   23.10
   4   3   2  269.77   23.10
   4   3   2  291.17   22.00
  -4   3  -2  247.48   21.70
  -5  -3  -2   36.00   12.20
   5  -3   2   13.20   10.40
  -5  -3  -2   24.60   10.70
  -5  -3  -2   23.80   10.90
  -5   3  -2   12.40    8.90
   5   3   2   27.40   11.70
   5   3   2    3.20   10.40
   5   3   2   25.40   10.40
  -6  -3  -2  190.88   19.10
  -6  -3  -2  187.98   20.90
  -6  -3  -2  185.98   20.40
   6   3   2  180.48   17.90
  -6   3  -2  163.48   17.50
   6   3   2  177.78   20.40
   6   3   2  176.98   20.60
  -7  -3  -2  282.77   26.50
  -7  -3  -2  288.47   23.70
  -7  -3  -2  263.87   25.50
   7   3   2  242.78   24.30
  -7   3  -2  283.37   23.70
  -7   3  -2  249.08   22.50
   7   3   2  287.47   23.70
   7   3   2  251.57   25.80
  -8  -3  -2   29.20   13.10
  -8  -3  -2   33.00   15.70
  -8  -3  -2   20.60   10.70
   8   3   2   12.70   10.30
   8   3   2   19.80   12.70
  -8   3  -2   52.19   13.50
   8   3   2   23.30   14.70
  -8   3  -2   44.60   12.50
  -9  -3  -2  129.19   22.80
  -9  -3  -2  110.89   18.60
  -9  -3  -2  134.39   24.50
   9   3   2  109.59   17.40
  -9   3  -2  124.59   16.60
  -9   3  -2  119.59   17.50
   9   3   2  131.89   24.10
   9   3   2  171.98   22.40
 -10  -3  -2   22.50   14.00
 -10  -3  -2   49.50   13.70
 -10  -3  -2    8.90   16.00
 -10   3  -2    6.30   10.30
  10   3   2   -0.90   13.10
 -10   3  -2   17.30    8.10
  10   3   2    9.00   13.40
 -11  -3  -2    7.50    9.60
 -11  -3  -2    7.50   13.10
 -11  -3  -2   20.40   18.30
  11   3   2   -0.30   15.70
 -12  -3  -2   29.30   21.00
 -12  -3  -2   10.60   11.70
 -12  -3  -2    6.20   16.60
 -12   3  -2    5.00   12.80
  12   3   2  -11.80   18.50
  12   3   2    9.50   15.30
 -13  -3  -2   27.50   21.90
 -13  -3  -2   44.30   28.30
  13   3   2   51.59   25.50
 -13   3  -2   17.30   11.40
 -13   3  -2   40.70   14.70
 -14  -3  -2   27.50   30.10
 -14  -3  -2    3.80   19.00
 -14   3  -2   22.10   19.40
  14   3   2   37.60   27.10
 -15  -3  -2   -4.60   33.90
 -15  -3  -2   14.90   24.40
 -15   3  -2   27.70   19.00
  15   3   2  -54.79   27.40
 -15   3  -2   10.40   16.40
 -14  -4   2   17.70   15.50
 -14  -4   2   63.99   34.60
 -14  -4   2   29.80   21.00
  14   4  -2   34.40   29.60
 -13  -4   2    0.50   17.90
 -13  -4   2  -19.00   24.70
 -13  -4   2  -14.00   13.10
  13   4  -2   -6.00   15.70
  13   4  -2  -46.70   20.10
 -12  -4   2    3.50   14.40
 -12  -4   2   58.39   22.20
 -12  -4   2   13.10   18.40
 -12   4   2   43.80   19.90
 -12   4   2   33.80   15.30
 -12   4   2   27.70   14.10
  12   4  -2   64.39   24.60
  12   4  -2   18.50   15.40
 -11  -4   2   13.90   15.70
 -11  -4   2   -5.60    9.10
 -11  -4   2    3.40   17.80
  11   4  -2  -34.70   13.50
  11   4  -2   16.20   15.20
 -11   4   2   -9.70   13.00
 -10  -4   2  -13.00   13.30
 -10  -4   2   -7.90    9.80
  10   4  -2  -15.60   12.80
 -10   4   2   24.80   11.20
  10   4  -2    6.00   12.90
 -10   4   2   31.80   12.90
  -9  -4   2  -11.90   15.90
  -9  -4   2   -4.40   12.90
  -9  -4   2  -20.30   10.30
   9   4  -2   -8.60   13.50
   9   4  -2    4.90   15.20
  -9   4   2   -5.30   10.90
   9   4  -2    3.90   11.50
   8  -4  -2  411.66   33.30
  -8  -4   2  458.05   38.10
  -8  -4   2  397.86   32.40
  -8  -4   2  461.85   38.20
   8   4  -2  426.36   32.90
   8   4  -2  399.86   36.10
   8   4  -2  391.86   37.40
  -8   4   2  417.96   33.30
  -7  -4   2    1.40   12.10
  -7  -4   2   -1.50    7.90
   7  -4  -2   -3.20   10.70
  -7  -4   2   29.90   14.20
   7   4  -2   10.30   13.20
   7   4  -2    1.70   12.00
   7   4  -2   21.00   11.00
  -7   4   2   -3.50    9.80
  -6  -4   2    5.90   10.70
  -6  -4   2   22.50   12.50
   6  -4  -2   13.50   11.10
  -6  -4   2   -5.50    8.30
   6   4  -2   17.30   12.80
   6   4  -2   -4.80   10.50
   6   4  -2    2.40   10.20
  -6   4   2   13.90   10.60
   5  -4  -2   47.90   12.50
  -5  -4   2   36.40   13.50
  -5  -4   2   37.10   13.00
  -5  -4   2   64.09   16.50
   5   4  -2   46.30   12.70
   5   4  -2   45.30   12.60
  -5   4   2   56.79   10.40
  -5   4   2   18.60   10.90
   5   4  -2   47.00   13.30
  -4  -4   2  214.58   21.70
  -4  -4   2  183.48   20.40
  -4  -4   2  213.88   20.50
   4  -4  -2  187.98   21.20
   4   4  -2  192.18   20.30
  -4   4   2  149.39   16.20
  -4   4   2  164.98   15.80
  -4   4   2  201.48   20.30
   4   4  -2  196.38   20.90
   4   4  -2  215.98   21.50
   3  -4  -2  228.88   17.60
   3  -4  -2  239.58   17.50
  -3  -4   2  277.67   23.20
  -3  -4   2  255.57   22.60
  -3  -4   2  227.88   22.90
   3  -4  -2  268.77   23.10
   3   4  -2  244.28   23.00
  -3   4   2  246.18   19.10
   3   4  -2  267.67   24.70
  -3   4   2  270.17   23.20
   3   4  -2  270.07   22.70
  -3   4   2  239.68   18.90
   2  -4  -2   40.50    9.40
   2  -4  -2   34.40   12.30
   2  -4  -2   34.00    7.80
  -2  -4   2   20.10   10.70
  -2  -4   2   43.60   13.70
   2   4  -2   20.70   10.70
   2   4  -2   25.80   11.50
  -2   4   2   36.00   11.40
   2   4  -2   38.10   11.50
  -2   4   2   64.39   11.90
  -2   4   2   36.90   10.30
   1  -4  -2   54.69   11.10
   1  -4  -2   65.89   13.90
  -1  -4   2   51.09   12.30
   1  -4  -2   62.49   11.20
  -1  -4   2   40.30   12.60
  -1  -4   2   43.30   12.30
   1   4  -2   69.49   13.10
  -1   4   2   71.29   11.90
  -1   4   2   45.60   12.40
  -1   4   2   67.19   14.70
   1   4  -2   67.29   13.30
   1   4  -2   53.09   13.60
   0  -4  -2  274.57   20.10
   0  -4   2  215.18   22.10
   0  -4   2  236.98   19.00
   0  -4  -2  230.38   19.60
   0  -4   2  229.58   18.40
   0   4  -2  234.48   22.60
   0   4   2  229.18   19.20
   0   4   2  281.57   23.50
   0   4   2  216.08   19.90
   0   4  -2  219.38   19.30
   0   4  -2  231.88   19.00
   1  -4   2   17.00    9.00
  -1  -4  -2    5.20    7.30
   1  -4   2   15.90    9.10
  -1  -4  -2   24.10    9.20
   1  -4   2   22.30    8.50
  -1  -4  -2    7.80   11.20
   1   4   2   21.70   11.20
   1   4   2   19.50    8.70
  -1   4  -2   10.60   10.10
  -1   4  -2   16.30    8.40
   1   4   2   24.00   10.90
  -1   4  -2   32.50    8.70
  -2  -4  -2  142.59   18.90
  -2  -4  -2  200.48   19.00
   2  -4   2  184.38   21.20
  -2  -4  -2  174.78   19.60
  -2   4  -2  182.38   15.50
   2   4   2  183.58   18.40
   2   4   2  201.08   20.30
   2   4   2  192.78   19.80
  -2   4  -2  197.48   20.30
  -2   4  -2  181.48   15.40
   3  -4   2   29.60   12.60
  -3  -4  -2   18.60   10.80
  -3  -4  -2   46.40   13.30
  -3  -4  -2   47.50   12.50
  -3   4  -2   34.60   11.20
   3   4   2   14.20   10.90
   3   4   2   29.80   10.10
   3   4   2   12.00   10.20
  -4  -4  -2  237.28   22.70
   4  -4   2  198.28   23.20
  -4  -4  -2  218.48   21.90
  -4  -4  -2  240.78   23.20
  -4   4  -2  240.38   22.10
   4   4   2  248.68   22.60
   4   4   2  215.98   22.80
   4   4   2  218.68   22.30
  -5  -4  -2   23.90   12.10
  -5  -4  -2   18.00   11.70
   5  -4   2   37.00   11.70
  -5  -4  -2   46.60   14.60
   5   4   2   13.70    9.70
   5   4   2   37.20   12.70
  -5   4  -2   35.40   10.70
   5   4   2   39.40   13.60
  -6  -4  -2  -12.40   10.20
   6  -4   2   -2.80    9.90
  -6  -4  -2   -4.90    8.50
  -6  -4  -2   17.80   12.10
   6   4   2   15.10   11.30
  -6   4  -2    4.80    8.90
   6   4   2   19.60   11.90
   6   4   2    7.80   12.80
  -7  -4  -2  134.39   17.70
  -7  -4  -2  176.28   26.40
  -7  -4  -2  135.69   19.80
   7  -4   2  113.69   19.60
   7   4   2  162.98   19.50
   7   4   2  125.39   22.20
   7   4   2   96.69   19.90
  -7   4  -2  133.89   17.90
  -8  -4  -2   42.20   16.00
  -8  -4  -2   13.00   13.10
  -8   4  -2   21.60   11.70
   8   4   2   48.80   17.00
   8   4   2   27.40   15.00
   8   4   2   64.59   16.40
  -9  -4  -2  -10.10   15.40
  -9  -4  -2    8.50   12.70
  -9  -4  -2   -6.00    9.30
   9   4   2  -11.80   13.90
   9   4   2   38.30   16.50
   9   4   2  -13.70   12.20
  -9   4  -2    5.60   10.90
 -10  -4  -2   12.90   16.50
 -10  -4  -2   12.90   12.80
 -10  -4  -2   36.20   18.30
 -10   4  -2   26.80   14.00
  10   4   2    9.90   12.60
  10   4   2    7.10   16.00
  10   4   2   33.80   19.40
 -10   4  -2   62.19   13.40
 -11  -4  -2  120.79   31.00
 -11  -4  -2   94.59   21.50
 -11  -4  -2   78.19   18.30
 -11   4  -2   71.89   17.40
 -11   4  -2   86.09   18.10
  11   4   2   95.49   26.00
  11   4   2   80.89   20.50
 -12  -4  -2   13.10   17.30
 -12  -4  -2  -34.70   17.40
 -12  -4  -2    0.00   14.80
  12   4   2  -18.60   16.30
 -12   4  -2    3.60   13.00
  12   4   2  -32.20   15.60
 -13  -4  -2   -0.30   25.30
 -13  -4  -2  -28.10   12.90
  13   4   2  -23.20   23.00
  13   4   2  -25.80   19.10
 -14  -4  -2    7.50   20.00
 -14  -4  -2   29.10   31.40
 -14  -4  -2   -6.80   14.00
  14   4   2  -12.50   32.10
  14   4   2  -46.80   21.20
 -13  -5   2    9.60   31.90
 -13  -5   2   18.20   19.20
 -13  -5   2   -0.70   24.10
  13   5  -2  -29.80   23.10
  13   5  -2  -31.30   19.90
 -13   5   2  -33.00   17.70
 -12  -5   2  -25.40   16.40
 -12  -5   2   11.70   27.10
 -12  -5   2   -2.00   22.90
 -12   5   2  -18.40   15.40
  12   5  -2   31.40   21.20
 -11  -5   2  -11.40   12.30
 -11  -5   2  -20.70   16.70
 -11  -5   2   -5.00   20.00
 -11   5   2   -7.60   15.20
  11   5  -2  -19.00   15.70
  11   5  -2    4.70   16.90
 -10  -5   2   66.19   18.80
 -10  -5   2   28.00   13.40
 -10  -5   2    1.30   19.30
  10   5  -2   53.49   19.20
 -10   5   2   33.10   16.90
  10   5  -2   35.30   17.40
  10   5  -2   69.69   21.00
  -9  -5   2   30.00   17.00
   9  -5  -2   -0.20   12.60
  -9  -5   2  -12.10   11.60
  -9  -5   2   34.50   19.50
   9   5  -2  -12.20   15.70
   9   5  -2    3.90   15.20
  -9   5   2  -13.80   13.10
   9   5  -2   -5.60   14.80
   8  -5  -2   42.30   16.10
  -8  -5   2   80.09   23.20
  -8  -5   2   28.10   14.00
  -8  -5   2   61.29   16.90
  -8   5   2   44.50   14.20
   8   5  -2   68.99   18.40
   8   5  -2   45.00   14.70
   8   5  -2   71.29   21.60
   7  -5  -2   -6.80   12.50
  -7  -5   2   35.90   18.20
  -7  -5   2   24.30   16.30
  -7  -5   2    2.00   11.40
  -7   5   2    3.10   10.30
   7   5  -2    3.20   12.90
   7   5  -2   14.30   14.80
   7   5  -2    8.50   16.00
   6  -5  -2   13.20   12.50
  -6  -5   2   -7.10   10.80
  -6  -5   2    7.80   16.80
  -6  -5   2  -17.30   14.80
   6   5  -2   -1.10   13.40
  -6   5   2   13.60    7.70
   6   5  -2   -1.30   13.10
  -6   5   2   -0.10   11.80
   6   5  -2   -0.30   13.20
   5  -5  -2   66.79   15.10
  -5  -5   2   11.00   11.90
  -5  -5   2   20.50   15.30
  -5  -5   2   48.40   15.20
  -5   5   2   38.00   11.40
   5   5  -2   32.90   17.10
   5   5  -2   31.60   15.00
  -5   5   2   23.80   12.30
  -5   5   2   46.50   10.90
  -4  -5   2  322.27   27.50
  -4  -5   2  378.66   29.70
   4  -5  -2  295.07   27.80
  -4  -5   2  272.67   28.10
   4   5  -2  292.57   29.30
  -4   5   2  319.57   24.30
  -4   5   2  328.37   25.00
   4   5  -2  316.57   29.60
   4   5  -2  295.97   28.00
  -3  -5   2  118.49   19.60
   3  -5  -2   87.39   17.50
  -3  -5   2   86.89   17.60
  -3  -5   2  115.59   18.70
   3  -5  -2   96.09   12.60
  -3   5   2  109.19   16.30
   3   5  -2   92.79   20.20
  -3   5   2  115.19   18.80
   3   5  -2  108.59   18.90
   3   5  -2  123.29   19.90
  -3   5   2  101.69   14.30
  -2  -5   2    5.20    8.80
   2  -5  -2   -3.50    9.30
  -2  -5   2   11.00   10.60
   2  -5  -2    5.90    8.30
   2  -5  -2   11.30    9.70
   2   5  -2  -10.10   10.20
  -2   5   2    2.80    9.10
   2   5  -2    7.70    9.50
  -2   5   2   12.40    8.50
  -2   5   2  -15.50   10.70
   2   5  -2   10.50   10.00
  -1  -5   2    7.40   10.40
   1  -5  -2   21.90    9.70
   1  -5  -2    7.80    9.90
  -1  -5   2   14.40    9.90
   1  -5  -2   18.70   10.60
  -1  -5   2   15.80   12.00
  -1   5   2   40.20   13.80
   1   5  -2   20.30   11.00
   1   5  -2   23.00   11.40
  -1   5   2   25.40   10.30
  -1   5   2   29.00   11.10
   1   5  -2   17.90   11.80
   0  -5   2   26.90   11.10
   0  -5  -2   11.70   10.60
   0  -5   2   16.90    9.70
   0  -5  -2   16.80   10.50
   0  -5   2   21.30   11.40
   0  -5  -2   13.20    9.70
   0   5  -2   24.90   10.80
   0   5   2    7.70   10.60
   0   5   2    8.50   10.60
   0   5   2    3.30    9.60
   0   5  -2   17.80   11.40
   0   5  -2   19.30    9.80
   1  -5   2   20.20    9.00
   1  -5   2   10.70    9.30
   1  -5   2    2.50   10.30
  -1  -5  -2   18.20   10.60
  -1  -5  -2   21.10   10.90
  -1   5  -2   21.20   11.40
   1   5   2   12.80   13.10
   1   5   2    4.50   10.50
  -1   5  -2   16.50   11.30
   1   5   2    8.50   10.10
  -1   5  -2    8.00    8.40
  -2  -5  -2    8.30    9.00
   2  -5   2    4.60   11.10
  -2  -5  -2   11.90   10.90
   2  -5   2   -1.70    6.80
  -2  -5  -2   10.10   10.60
  -2   5  -2   19.10    8.70
  -2   5  -2    4.10    9.00
   2   5   2   19.90   11.60
  -2   5  -2   14.90   11.10
   2   5   2   22.90   11.90
   2   5   2    0.00   11.00
  -3  -5  -2   17.10   11.00
  -3  -5  -2   14.50    8.90
   3  -5   2    3.80   10.80
  -3  -5  -2    5.80   11.40
  -3   5  -2   14.00    9.00
  -3   5  -2   26.90   10.00
   3   5   2   21.60   10.10
   3   5   2   18.90   12.50
  -3   5  -2   12.40   10.40
   3   5   2   29.90   12.40
   4  -5   2    4.60   11.30
  -4  -5  -2   20.20   13.10
  -4  -5  -2   17.40   11.70
  -4  -5  -2   12.80   10.20
   4   5   2   16.70   12.80
  -4   5  -2   -0.20   10.20
   4   5   2   21.40   12.50
   4   5   2    2.30   12.60
  -4   5  -2   11.60    8.30
  -5  -5  -2   62.09   15.10
  -5  -5  -2   49.40   16.50
   5  -5   2   54.29   16.20
  -5  -5  -2   50.39   15.60
   5   5   2   35.70   14.00
   5   5   2   59.99   17.00
  -5   5  -2   39.40   12.50
   5   5   2   41.10   14.70
   6  -5   2   32.80   16.40
  -6  -5  -2   28.10   13.20
  -6  -5  -2   50.89   16.40
  -6  -5  -2   43.50   15.30
   6   5   2   16.90   14.40
   6   5   2   31.90   17.10
   6   5   2   40.50   16.70
  -6   5  -2   13.70   12.20
   7  -5   2    2.40   11.50
  -7  -5  -2    1.90   10.40
  -7  -5  -2   -5.80   13.40
  -7  -5  -2   10.70   16.50
   7   5   2   24.20   17.20
   7   5   2   -4.50   12.30
   7   5   2    4.50   14.20
  -8  -5  -2   13.20   15.50
  -8  -5  -2    3.60   11.00
   8  -5   2    5.90   13.20
  -8  -5  -2   -6.90   13.50
   8   5   2  -10.50   12.60
   8   5   2   20.10   16.10
   8   5   2    1.90   16.10
  -9  -5  -2   16.30   15.40
  -9  -5  -2   -7.90   15.50
  -9  -5  -2   -4.30   15.10
   9   5   2  -10.20   12.00
   9   5   2   20.40   17.00
  -9   5  -2   32.20   18.90
  -9   5  -2   -9.60   12.00
   9   5   2    3.80   16.00
 -10  -5  -2    7.50   18.10
 -10  -5  -2  -12.20   11.20
 -10  -5  -2  -22.60   11.70
  10   5   2   36.70   21.80
  10   5   2   -3.10   16.30
 -10   5  -2  -12.50   14.30
 -10   5  -2    2.30   14.80
  10   5   2  -14.20   19.00
 -11  -5  -2   23.30   18.00
 -11  -5  -2   22.20   15.30
 -11  -5  -2    4.20   22.00
 -11   5  -2   22.10   18.40
 -11   5  -2  -13.80   14.80
  11   5   2   -8.80   16.60
  11   5   2    4.10   17.60
 -12  -5  -2   26.40   17.80
 -12  -5  -2    6.80   22.20
 -12  -5  -2  -19.50   17.70
 -12   5  -2  -27.90   14.90
  12   5   2    1.50   19.70
 -12   5  -2  -24.60   16.30
 -13  -5  -2  -12.20   28.70
 -13  -5  -2   24.70   26.20
 -13  -5  -2   12.30   20.30
  13   5   2    3.40   25.00
 -13   5  -2   39.20   15.80
 -12  -6   2   73.89   22.30
 -12   6   2   44.30   22.30
  12   6  -2   47.20   22.00
 -11  -6   2   31.30   21.80
  11   6  -2   14.90   20.10
  10  -6  -2  -15.90   15.30
 -10  -6   2   14.80   18.70
 -10  -6   2   -0.30   14.80
  10   6  -2    3.50   20.40
  10   6  -2   15.60   23.80
   9  -6  -2  -25.40   12.40
  -9  -6   2   -6.70   15.10
  -9  -6   2  -26.80   17.10
  -9  -6   2   48.50   22.20
  -9   6   2  -29.20   17.80
   9   6  -2  -10.20   19.90
   9   6  -2   17.40   18.20
  -8  -6   2   49.00   17.20
   8  -6  -2   16.40   13.70
  -8  -6   2   16.50   14.50
  -8  -6   2   43.00   20.90
   8   6  -2  -25.40   17.10
   8   6  -2   49.20   19.80
  -8   6   2   42.40   16.80
  -7  -6   2    7.20   12.50
  -7  -6   2   12.20   18.10
  -7  -6   2    4.60   14.60
   7  -6  -2    7.70   14.40
   7   6  -2   54.79   21.00
  -7   6   2   32.20   14.10
   7   6  -2  -10.00   14.30
  -6  -6   2   -3.70   15.50
   6  -6  -2    4.40   15.30
  -6  -6   2    6.00   12.50
  -6  -6   2  -27.90   15.50
  -6   6   2   -1.40   12.60
  -6   6   2   11.70   16.60
   6   6  -2    5.60   13.50
  -6   6   2   29.00   11.00
   6   6  -2   10.40   16.70
  -5  -6   2  181.18   26.70
  -5  -6   2  230.78   27.50
   5  -6  -2  220.18   26.40
  -5  -6   2  241.48   27.00
  -5   6   2  214.68   20.80
   5   6  -2  177.08   26.20
  -5   6   2  193.98   21.20
   5   6  -2  205.98   25.80
  -5   6   2  236.78   27.50
   5   6  -2  161.78   26.50
  -4  -6   2  163.58   25.90
   4  -6  -2  173.88   21.90
  -4  -6   2  158.48   26.30
  -4  -6   2  157.48   26.90
   4   6  -2  113.69   24.10
   4   6  -2  120.79   24.40
  -4   6   2  134.99   22.90
  -4   6   2  149.99   19.90
   4   6  -2  113.09   23.20
  -3  -6   2   16.30   13.20
   3  -6  -2   48.80   11.40
   3  -6  -2   40.60   11.30
  -3  -6   2   14.00   14.80
   3  -6  -2   39.20   14.70
  -3   6   2   68.69   15.30
  -3   6   2   27.40   14.90
   3   6  -2   36.90   19.50
   3   6  -2   35.20   15.10
  -3   6   2   57.49   14.60
   3   6  -2   36.50   15.10
   2  -6  -2   16.10   10.60
  -2  -6   2   24.80   13.80
  -2  -6   2   24.20   13.70
   2  -6  -2   23.80    9.50
  -2  -6   2   17.40   12.10
   2  -6  -2    5.30   12.90
  -2   6   2   -3.60   13.00
   2   6  -2   13.10   12.20
   2   6  -2    7.70   11.60
   2   6  -2   15.50   16.50
  -2   6   2    9.60   11.10
   1  -6  -2  114.69   22.10
  -1  -6   2  112.49   22.20
   1  -6  -2  121.19   18.50
   1  -6  -2  123.99   18.80
  -1  -6   2  147.79   18.10
  -1  -6   2  111.59   19.60
   1   6  -2  106.09   21.10
   1   6  -2  138.69   21.80
  -1   6   2  111.49   19.60
   1   6  -2  105.49   19.90
  -1   6   2  126.69   23.60
  -1   6   2  140.89   18.60
   0  -6  -2    6.00   10.80
   0  -6  -2   29.50   11.90
   0  -6   2   29.10   12.30
   0  -6   2   36.30   12.20
   0  -6  -2   44.50   15.10
   0  -6   2   22.20   12.50
   0   6   2    5.40   16.40
   0   6   2   21.20   14.80
   0   6  -2   16.10   15.30
   0   6  -2   42.50   12.60
   0   6   2   44.70   13.70
   0   6  -2   64.89   15.30
   1  -6   2   33.20   13.40
  -1  -6  -2    9.30   12.30
  -1  -6  -2    6.30   11.60
  -1  -6  -2   33.20   12.80
   1  -6   2   26.80   10.50
   1  -6   2   22.50   11.30
  -1   6  -2   15.10   16.40
   1   6   2   -0.60   11.70
  -1   6  -2   27.50   11.30
   1   6   2   21.90   11.30
  -1   6  -2   18.40    9.60
   1   6   2    2.20   16.20
  -2  -6  -2   63.49   18.00
   2  -6   2   81.19   18.10
  -2  -6  -2   83.59   17.30
   2   6   2   55.99   17.70
  -2   6  -2   44.80   14.20
  -2   6  -2   68.29   14.10
   2   6   2   61.99   15.90
   2   6   2   53.69   16.90
  -2   6  -2   61.99   19.00
   3  -6   2   -0.80   11.60
  -3  -6  -2   -0.60   12.80
  -3  -6  -2   -1.90   11.60
  -3  -6  -2    8.20   11.40
   3   6   2   -7.10   13.90
  -3   6  -2    2.00    9.80
   3   6   2   -8.00   10.80
  -3   6  -2    9.30    9.00
  -3   6  -2  -23.40   11.80
   3   6   2   17.10   13.10
  -4  -6  -2  102.59   18.70
  -4  -6  -2   64.89   16.90
   4  -6   2   66.99   17.30
  -4  -6  -2   99.19   21.00
   4   6   2   76.49   21.10
   4   6   2   78.19   19.40
  -4   6  -2   97.29   16.80
   4   6   2   95.89   21.60
  -4   6  -2   73.59   14.70
  -5  -6  -2    8.80   14.00
  -5  -6  -2   -1.60   12.00
  -5  -6  -2    5.70   15.70
   5  -6   2    0.70   14.30
   5   6   2    2.30   14.70
   5   6   2   -2.70   12.70
  -5   6  -2  -12.90   12.90
   6  -6   2    2.50   13.50
  -6  -6  -2   12.80   12.20
  -6  -6  -2   46.80   18.80
  -6  -6  -2   10.50   14.50
  -6   6  -2    0.50   13.90
   6   6   2   43.20   16.90
   6   6   2   13.80   15.30
  -7  -6  -2   31.20   16.00
  -7  -6  -2   21.00   16.20
  -7  -6  -2   25.30   16.00
   7  -6   2    4.70   14.50
  -7   6  -2   18.80   14.30
   8  -6   2   41.90   18.50
  -8  -6  -2    9.80   19.30
  -8  -6  -2   20.70   22.10
  -8  -6  -2   53.19   18.60
  -8   6  -2   48.90   18.20
   8   6   2   19.50   21.60
   8   6   2   33.30   15.00
  -9  -6  -2  -11.10   16.50
  -9  -6  -2   27.50   18.10
  -9  -6  -2  -29.20   20.40
   9   6   2    2.00   15.30
   9   6   2   61.69   25.00
 -10  -6  -2    7.40   23.40
 -10  -6  -2   -0.60   19.40
 -10  -6  -2    1.80   15.60
 -10   6  -2   20.50   17.10
  10   6   2    0.50   18.60
 -11  -6  -2   11.30   14.80
 -11  -6  -2    1.90   19.40
 -11  -6  -2   -9.20   24.50
  11   6   2    9.50   19.80
 -11   6  -2   32.90   21.80
 -12  -6  -2  -42.50   21.30
 -12  -6  -2   -0.20   17.60
  12   6   2  -41.40   22.60
 -12   6  -2    7.70   21.90
 -11  -7   2   40.30   21.00
 -11  -7   2   30.70   25.80
  11   7  -2   -0.80   23.00
 -10  -7   2   24.80   17.80
 -10  -7   2   40.00   24.90
  10   7  -2   -4.10   22.00
  10   7  -2   50.79   29.90
  -9  -7   2   -1.30   15.30
  -9  -7   2  -43.90   17.50
   9  -7  -2  -14.40   16.30
   9   7  -2  -24.50   17.30
   9   7  -2    9.20   23.40
  -8  -7   2   43.40   17.70
  -8  -7   2  -28.50   18.60
   8  -7  -2    8.30   16.50
   8   7  -2   36.10   19.30
   8   7  -2    5.10   20.60
   7  -7  -2   20.30   17.50
  -7  -7   2   39.50   19.00
  -7  -7   2   14.30   17.00
   7   7  -2   10.60   22.20
   7   7  -2    4.60   17.70
  -6  -7   2   -3.30   18.70
  -6  -7   2    7.90   16.90
   6  -7  -2   -7.50   11.80
  -6   7   2   -3.30   10.60
   6   7  -2    3.30   20.40
   6   7  -2  -15.90   14.00
  -6   7   2   -1.60   13.00
   5  -7  -2   82.79   22.80
  -5  -7   2  114.19   26.60
  -5  -7   2   84.59   22.80
  -5   7   2   61.99   18.50
   5   7  -2  112.29   23.40
  -5   7   2   86.59   18.90
   5   7  -2   92.69   28.50
  -4  -7   2   21.00   17.80
   4  -7  -2   35.60   18.00
  -4  -7   2   24.60   14.60
   4   7  -2   23.20   18.90
  -4   7   2   50.59   19.00
   4   7  -2  -10.30   18.00
  -4   7   2   15.70   14.00
   3  -7  -2   71.19   14.40
  -3  -7   2   46.90   20.30
   3  -7  -2   69.19   19.30
   3   7  -2   68.09   21.50
   3   7  -2   65.79   19.80
  -3   7   2  115.39   23.50
  -3   7   2  103.39   19.60
   2  -7  -2  138.49   25.70
   2  -7  -2  178.88   22.30
  -2  -7   2  177.78   28.00
  -2  -7   2  174.58   30.40
  -2   7   2  198.98   24.20
   2   7  -2  174.08   29.40
   2   7  -2  141.39   26.40
  -2   7   2  173.88   24.40
  -1  -7   2   49.50   16.90
   1  -7  -2   48.20   17.50
  -1  -7   2   50.59   18.10
   1  -7  -2   35.00   16.70
   1   7  -2   15.80   16.30
  -1   7   2   45.40   18.20
  -1   7   2   21.30   16.40
   1   7  -2   29.50   16.10
   0  -7  -2  120.19   21.20
   0  -7  -2  108.29   23.10
   0  -7   2  103.79   21.90
   0   7  -2  126.19   22.90
   0   7   2   90.89   22.10
   0   7  -2  103.19   20.80
   0   7   2  121.19   24.50
   1  -7   2   15.80   13.90
  -1  -7  -2   20.20   14.60
  -1  -7  -2   37.70   16.80
   1  -7   2   27.70   17.80
   1   7   2   13.80   16.20
  -1   7  -2   18.40   15.90
  -1   7  -2   27.40   14.20
   1   7   2   23.30   15.40
   2  -7   2   16.80   15.80
  -2  -7  -2   21.10   22.10
  -2   7  -2   18.40   14.40
   2   7   2   -5.50   14.40
   2   7   2   26.10   15.10
  -2   7  -2    4.80   12.30
  -3  -7  -2   97.69   22.60
  -3  -7  -2   63.99   18.10
   3  -7   2   68.49   21.10
  -3   7  -2   74.19   16.00
   3   7   2   73.39   20.20
   3   7   2   95.39   23.30
  -3   7  -2   61.99   20.70
   4  -7   2   22.00   14.80
  -4  -7  -2   25.60   15.50
  -4  -7  -2   15.30   16.10
  -4   7  -2   21.60   14.70
  -4   7  -2    1.60   12.60
   4   7   2    8.20   18.40
  -5  -7  -2   75.09   20.70
  -5  -7  -2   58.39   20.00
   5  -7   2   38.00   17.00
   5   7   2   84.59   24.50
   5   7   2   47.10   19.40
   6  -7   2  -15.20   11.90
  -6  -7  -2  -11.30   17.30
  -6  -7  -2    6.70   14.30
   6   7   2  -16.50   18.00
   6   7   2   -1.30   15.50
   7  -7   2  -22.10   14.50
  -7  -7  -2   -5.20   14.20
  -7  -7  -2   19.40   17.70
   7   7   2    0.80   22.00
   7   7   2    6.30   16.70
  -8  -7  -2   12.20   16.90
   8  -7   2    9.70   17.90
  -8  -7  -2    7.20   21.10
   8   7   2  -29.80   19.70
   8   7   2  -20.90   15.50
  -9  -7  -2   -9.10   18.30
  -9  -7  -2   22.50   23.30
   9  -7   2   -5.30   16.30
   9   7   2    7.00   19.70
   9   7   2   -9.50   27.40
 -10  -7  -2   34.90   22.00
 -10  -7  -2  -29.60   18.50
  10   7   2    9.60   29.70
  -8  -8   2   16.10   18.30
  -8  -8   2  -19.10   23.90
   8  -8  -2   -7.70   15.20
   8   8  -2   -7.50   24.30
   8   8  -2    9.60   20.40
  -7  -8   2   26.30   19.50
   7  -8  -2  -25.00   14.80
  -7  -8   2  -10.90   22.60
   7   8  -2    8.50   27.20
   7   8  -2   -5.10   19.70
  -6  -8   2    2.30   21.40
   6  -8  -2   -4.60   17.70
   6   8  -2  -13.00   18.80
   6   8  -2   47.30   26.30
  -6   8   2  -47.20   18.50
  -6   8   2   -2.80   12.80
   5  -8  -2  -17.00   14.60
  -5  -8   2   37.40   19.30
  -5  -8   2   -7.60   17.40
  -5   8   2   13.40   16.50
   5   8  -2   86.49   30.00
  -5   8   2  -14.10   16.60
   5   8  -2    1.00   20.80
   4  -8  -2   12.10   16.70
  -4  -8   2   41.10   17.90
   4   8  -2   55.39   20.10
  -4   8   2   71.49   22.70
   3  -8  -2  -11.00   14.10
  -3  -8   2    7.40   14.00
  -3  -8   2    5.30   16.40
  -3   8   2    0.20   16.40
   3   8  -2   17.40   17.00
  -3   8   2   23.90   17.60
   3   8  -2   19.10   17.20
   2  -8  -2   10.10   18.40
  -2  -8   2   51.89   21.30
  -2  -8   2    9.80   16.20
   2  -8  -2   48.40   19.80
   2   8  -2   31.20   18.10
  -2   8   2   42.40   19.60
   2   8  -2   37.50   21.40
  -2   8   2   83.09   24.20
   1  -8  -2   60.29   20.40
  -1  -8   2   43.60   19.00
   1  -8  -2  105.29   21.40
   1   8  -2   48.30   19.90
  -1   8   2   84.99   22.60
  -1   8   2  104.29   23.30
   1   8  -2   55.89   23.40
   0  -8  -2   36.70   18.50
   0  -8  -2   86.79   21.50
   0  -8   2   43.00   19.50
   0  -8   2   80.99   20.90
   0   8   2   44.40   23.70
   0   8  -2   52.19   17.60
   0   8  -2   71.29   22.60
   1  -8   2   53.59   18.80
  -1  -8  -2  103.39   23.80
   1  -8   2   41.60   19.50
  -1  -8  -2   68.99   25.00
  -1   8  -2   40.20   17.10
  -1   8  -2   63.39   26.30
   1   8   2   41.40   21.50
   1   8   2   86.69   21.50
  -2  -8  -2   12.50   15.90
  -2  -8  -2   -3.40   17.80
   2  -8   2   -8.40   15.60
   2   8   2   -3.00   11.00
  -2   8  -2   22.30   16.80
   2   8   2   -3.50   19.10
  -2   8  -2   12.50   13.50
  -3  -8  -2   21.70   18.90
   3  -8   2   44.00   19.60
  -3   8  -2   36.00   16.20
   3   8   2   18.70   18.70
   3   8   2   17.30   20.90
  -3   8  -2   17.10   19.10
  -4  -8  -2   47.90   21.90
   4  -8   2    8.10   16.90
  -4  -8  -2   45.90   19.70
   4   8   2   62.09   21.80
   4   8   2   59.59   28.30
  -4   8  -2   23.90   15.70
  -4   8  -2   24.40   18.60
  -5  -8  -2    4.80   18.20
   5  -8   2  -27.30   15.40
  -5  -8  -2    9.90   21.30
  -5   8  -2  -20.80   13.70
  -5   8  -2    7.30   11.90
   5   8   2   20.00   26.40
   5   8   2   32.00   16.40
  -6  -8  -2   -5.50   18.40
  -6  -8  -2   43.90   19.70
   6  -8   2   29.70   19.40
   6   8   2   15.40   28.70
  -6   8  -2   -9.70   12.50
   6   8   2    4.90   17.70
   7  -8   2   -3.40   14.10
  -7  -8  -2   45.20   24.70
  -7  -8  -2   29.20   17.50
   7   8   2  111.19   34.00
  -8  -8  -2   -3.80   18.50
   8  -8   2    6.30   18.20
  -8  -8  -2   -9.90   24.50
   8   8   2   31.30   31.30
   8   8   2   55.69   25.40
  -5  -9   2   -4.00   22.30
   5  -9  -2  -23.60   16.70
  -5   9   2  -15.20   20.30
   5   9  -2  -21.20   21.60
  -5   9   2   15.90   23.10
   5   9  -2  -53.89   31.70
  -4  -9   2   -8.50   16.40
   4  -9  -2  -20.40   17.60
  -4  -9   2   -6.90   28.50
  -4   9   2   22.50   21.40
   4   9  -2   37.20   21.30
   3   9  -2   50.99   27.10
   3   9  -2   48.30   26.70
  -3   9   2   41.80   24.10
  -3   9   2   67.19   24.60
   2  -9  -2    0.20   17.70
  -2  -9   2  -37.40   23.60
  -2  -9   2   21.80   20.70
  -2   9   2   -5.70   18.40
   2   9  -2   28.80   28.50
  -2   9   2   45.30   25.10
   2   9  -2   13.60   19.60
   1  -9  -2  -29.50   17.50
  -1  -9   2   12.70   23.70
   1  -9  -2    1.60   23.30
  -1   9   2    1.60   19.90
   1   9  -2  -18.90   25.30
   1   9  -2   -2.60   22.50
  -1   9   2   19.30   26.70
   0  -9   2    7.70   23.40
   0  -9  -2   24.50   25.20
   0  -9  -2    2.60   18.50
   0  -9   2  -20.20   17.50
   0   9  -2   -1.00   23.70
   0   9   2    5.90   20.70
   0   9  -2  -19.60   17.40
   0   9   2   45.40   25.80
   1  -9   2  -13.40   17.60
  -1  -9  -2   18.10   18.30
   1  -9   2   -9.10   19.20
  -1  -9  -2    4.10   25.70
   1   9   2   15.00   30.70
   1   9   2    6.30   18.40
  -1   9  -2   -7.20   20.80
  -1   9  -2   -7.20   18.70
  -2  -9  -2   29.00   26.50
   2  -9   2   40.00   22.40
  -2  -9  -2   34.40   23.00
  -2   9  -2   40.70   19.40
  -2   9  -2   34.00   22.80
   2   9   2   82.09   27.60
   2   9   2   57.09   27.10
  -3  -9  -2   27.90   22.40
   3  -9   2   -2.00   20.30
  -3  -9  -2   20.90   25.00
   3   9   2   43.70   22.30
   3   9   2   -1.20   29.70
  -3   9  -2   64.19   25.30
  -4  -9  -2   45.40   24.60
   4  -9   2   12.10   18.10
   4   9   2  -30.10   19.10
   4   9   2   39.30   32.60
   5  -9   2    6.40   17.20
  -5  -9  -2   38.80   25.00
  -5  -9  -2  -19.30   28.70
  -5   9  -2  -22.50   15.60
   5   9   2   30.20   40.50
   5   9   2   38.80   26.50
  -5   9  -2    0.50   18.80
 -16   0   3   -6.50   22.30
 -16   0   3   32.70   28.80
 -15   0   3   -2.50   21.50
  15   0  -3  -23.10   28.20
 -15   0   3  -16.90   24.00
 -14   0   3   31.20   20.60
 -14   0   3   24.70   17.00
  14   0  -3   53.49   22.70
 -13   0   3   35.30   20.30
  13   0  -3   75.49   22.10
 -13   0   3    8.70   14.70
 -12   0   3  -12.40   12.10
 -12   0   3    1.00   14.20
  12   0  -3   37.40   15.80
  11   0  -3   42.30   17.00
 -11   0   3   43.30   16.80
 -11   0   3   23.70   14.80
 -10   0   3    7.30   10.40
  10   0  -3    8.70   10.60
  10   0  -3   28.10   13.40
 -10   0   3   47.90   14.40
   9   0  -3   63.49   17.20
   9   0  -3   55.89   13.80
  -9   0   3   95.49   17.40
  -9   0   3   94.69   18.90
  -8   0   3   15.00   10.20
   8   0  -3    5.90    8.70
   8   0  -3   23.10   11.10
  -8   0   3    8.10    9.30
  -7   0   3   11.20    9.10
   7   0  -3   25.20   10.50
   7   0  -3   12.20   10.40
  -7   0   3    9.10    8.20
   6   0  -3   -6.80    7.90
  -6   0   3    5.10    8.00
  -6   0   3    0.60    7.70
   5   0  -3   55.59   11.70
  -5   0   3   91.19   13.90
  -5   0   3   57.39   11.50
  -4   0   3    1.70    8.30
   4   0  -3    2.60    7.80
  -4   0   3   -5.20    7.30
  -3   0   3  514.55   29.70
  -3   0   3  497.15   29.60
   3   0  -3  534.45   30.00
   2   0  -3    1.70    6.00
  -2   0   3    8.10    6.30
  -2   0   3   -1.50    8.20
   2   0  -3   -1.60    5.40
  -1   0   3  897.31   43.00
   1   0  -3  889.71   42.80
   1   0  -3  748.43   41.50
   0   0  -3    2.10    3.40
  -1   0  -3  118.99   10.30
   1   0   3  115.99    9.10
  -2   0  -3   -0.20    5.30
   2   0   3   -2.70    5.20
   2   0   3    0.30    5.60
  -2   0  -3   -8.00    5.60
  -2   0  -3   -4.50    5.40
   2   0   3   -1.40    4.80
   3   0   3  627.84   33.60
  -3   0  -3  605.34   33.40
  -3   0  -3  654.23   33.50
   3   0   3  617.64   33.50
   3   0   3  570.74   33.00
  -3   0  -3  645.74   33.60
   4   0   3   -5.40    6.60
  -4   0  -3    9.40    7.30
  -4   0  -3   -0.90    6.30
   4   0   3    0.60    6.60
  -4   0  -3    7.90    7.40
   4   0   3   -8.80    6.50
   5   0   3  788.22   40.90
   5   0   3  667.83   39.60
   5   0   3  747.73   39.80
  -5   0  -3  746.03   40.80
  -5   0  -3  714.03   39.50
  -5   0  -3  694.63   40.30
  -6   0  -3   -0.20    7.80
   6   0   3    7.90    7.20
   6   0   3   -3.90    6.60
   6   0   3    1.50    8.00
  -6   0  -3  -10.10    5.60
  -6   0  -3    9.30    8.10
   7   0   3  168.48   15.20
   7   0   3  190.58   17.30
  -7   0  -3  189.68   17.30
   7   0   3  186.98   15.60
  -7   0  -3  154.38   14.60
  -7   0  -3  155.08   16.10
  -8   0  -3   -5.50    7.10
   8   0   3    9.40    9.60
   8   0   3   10.50    8.70
  -8   0  -3    6.30    8.50
   9   0   3  248.08   21.80
  -9   0  -3  272.77   25.00
   9   0   3  295.67   25.20
  -9   0  -3  266.27   23.30
 -10   0  -3   19.90   13.20
  10   0   3   17.80   12.10
  10   0   3   25.20   13.60
 -10   0  -3    0.50   10.00
 -11   0  -3   90.89   20.20
 -11   0  -3   96.69   19.40
 -12   0  -3    0.10   13.80
 -12   0  -3   18.60   16.60
  13   0   3    2.10   20.20
 -13   0  -3   60.59   21.80
 -13   0  -3   44.30   19.00
  14   0   3   25.50   22.40
 -14   0  -3    9.10   20.50
 -14   0  -3   -3.30   18.50
 -15   0  -3   83.29   29.20
  15   0   3   49.50   25.40
 -15   0  -3   39.80   26.80
 -16   0  -3   34.20   36.20
 -16   0  -3  -17.90   23.10
 -16  -1   3  103.89   36.40
  16  -1  -3  -44.80   24.00
 -16  -1   3   22.20   22.40
  16   1  -3    2.30   32.40
 -16   1   3  -29.30   24.20
 -16   1   3  -20.10   18.30
 -15  -1   3   31.00   25.60
  15  -1  -3  -28.20   22.50
 -15  -1   3   18.60   19.80
  15   1  -3   11.80   26.10
 -15   1   3    7.50   15.80
 -15   1   3  -27.30   22.00
 -14  -1   3   11.90   17.30
  14  -1  -3   -0.20   19.00
 -14  -1   3   22.30   21.90
  14   1  -3  -14.00   22.80
 -14   1   3   18.70   15.30
 -14   1   3   -4.10   19.10
  13  -1  -3   14.10   17.90
 -13  -1   3   15.60   17.30
 -13  -1   3   18.80   18.60
  13   1  -3   27.60   18.80
 -13   1   3  -10.40   13.40
 -13   1   3   16.00   15.00
 -12  -1   3   23.00   17.30
 -12  -1   3   11.70   13.80
  12  -1  -3   13.20   14.00
 -12   1   3    5.70   15.00
 -12   1   3   27.50   16.20
 -11  -1   3   19.50   14.50
 -11  -1   3   37.00   14.80
  11  -1  -3   10.40   12.30
  11   1  -3   14.80   17.00
 -11   1   3   13.00   11.90
 -11   1   3   24.10   12.30
  10  -1  -3   26.80   10.70
 -10  -1   3   27.10   12.80
  10  -1  -3   19.30   11.40
 -10  -1   3   20.70   11.90
  10   1  -3   32.90   13.90
 -10   1   3   32.60   11.30
 -10   1   3   40.60   13.90
   9  -1  -3   30.80    9.60
   9  -1  -3   47.70   13.90
  -9  -1   3   55.79   15.50
  -9  -1   3   47.70   14.00
   9   1  -3   29.10   12.70
  -9   1   3   62.49   16.00
  -9   1   3   44.30   11.00
   8  -1  -3   50.99   12.40
  -8  -1   3   31.50   11.20
   8  -1  -3   26.90   10.90
  -8  -1   3   19.20   12.20
  -8   1   3   31.10    9.90
   8   1  -3   12.30   11.40
   8   1  -3   29.70   13.00
  -8   1   3   39.70   12.70
  -7  -1   3   71.79   14.90
   7  -1  -3   41.40    9.90
   7  -1  -3   59.39   11.20
  -7  -1   3   81.79   15.60
  -7   1   3   72.29   13.90
   7   1  -3   60.99   13.00
  -7   1   3   89.39   15.40
   7   1  -3   58.49   13.50
  -6  -1   3  210.58   19.80
   6  -1  -3  175.08   16.60
  -6  -1   3  217.18   19.40
   6  -1  -3  160.48   15.70
   6   1  -3  194.98   19.30
  -6   1   3  180.28   16.90
  -6   1   3  203.88   18.00
   6   1  -3  184.48   19.70
   5  -1  -3  393.06   25.60
   5  -1  -3  417.56   26.00
  -5  -1   3  426.16   29.00
  -5  -1   3  477.45   29.30
  -5   1   3  370.56   26.10
   5   1  -3  432.66   29.10
   5   1  -3  462.35   29.20
  -4  -1   3    9.90   10.20
   4  -1  -3   27.70    8.10
  -4  -1   3   23.30   10.60
   4  -1  -3   18.70    7.40
  -4   1   3   23.70    8.60
   4   1  -3   15.80    5.80
  -4   1   3   23.50    8.30
   4   1  -3   27.50   10.80
   4   1  -3   10.50    9.30
  -3  -1   3 3282.67  148.69
  -3  -1   3 3031.10  150.68
   3  -1  -3 3293.77  149.29
  -3  -1   3 3137.19  150.88
   3  -1  -3 2837.22  148.59
  -3   1   3 2941.61  148.79
  -3   1   3 3077.49  149.19
   3   1  -3 2936.61  148.19
   3   1  -3 3034.30  150.78
   3   1  -3 2995.40  150.68
  -2  -1   3 1824.82   93.39
   2  -1  -3 1713.43   92.19
  -2  -1   3 1945.81   92.39
   2  -1  -3 1931.51   92.19
  -2  -1   3 1954.10   93.59
   2   1  -3 1899.21   93.49
  -2   1   3 1804.02   91.99
   2   1  -3 1954.00   92.49
   2   1  -3 1830.22   93.29
  -2   1   3 1854.71   92.19
  -1  -1   3   63.39    8.90
   1  -1  -3   52.39    8.10
   1  -1  -3   64.79    8.30
  -1  -1   3   63.99    8.70
   1   1  -3   77.89    9.70
   1   1  -3   80.79   11.90
  -1   1   3   59.79    8.30
   1   1  -3   72.19    9.10
  -1   1   3   58.09    8.70
  -1   1   3   58.49    8.60
   0  -1  -3    2.70    5.50
   0  -1  -3    5.10    5.30
   0  -1  -3   -0.60    5.00
   0  -1   3    0.40    5.70
   0  -1   3    1.50    5.10
   0  -1   3    3.50    4.80
   0   1   3   -0.20    5.60
   0   1   3    5.60    6.20
   0   1  -3    0.10    4.50
   0   1  -3    8.70    6.10
  -1  -1  -3   83.29   10.40
  -1  -1  -3   87.29   10.20
   1  -1   3   98.29   10.60
  -1  -1  -3   71.89    9.50
   1   1   3   69.79   10.10
   1   1   3   84.79   10.90
  -1   1  -3   84.99   10.90
   1   1   3   69.39    9.50
  -2  -1  -3    2.10    7.70
  -2  -1  -3   16.40    7.20
  -2  -1  -3   -3.40    6.60
  -2   1  -3    6.50    6.70
   2   1   3   10.50    8.10
  -2   1  -3   17.40    7.40
   2   1   3   -2.20    6.20
   2   1   3    4.20    6.90
  -3  -1  -3  452.75   28.10
  -3  -1  -3  474.65   27.50
  -3  -1  -3  430.56   28.40
   3   1   3  446.76   27.30
   3   1   3  440.56   28.50
   3   1   3  440.16   27.90
  -3   1  -3  487.15   27.70
  -3   1  -3  535.55   28.60
  -4  -1  -3  155.98   14.40
  -4  -1  -3  147.69   15.60
  -4  -1  -3  155.68   15.30
   4   1   3  170.78   15.30
   4   1   3  153.68   15.10
  -4   1  -3  135.79   14.20
   4   1   3  151.58   14.70
  -5  -1  -3  676.53   38.60
  -5  -1  -3  702.53   38.90
  -5  -1  -3  659.13   36.80
  -5   1  -3  561.44   34.70
   5   1   3  628.14   38.00
   5   1   3  671.53   37.00
  -5   1  -3  673.43   35.50
  -5   1  -3  615.14   36.60
  -6  -1  -3  139.09   16.00
  -6  -1  -3  145.59   15.70
  -6  -1  -3  136.19   13.80
  -6   1  -3  113.29   12.30
  -6   1  -3  100.29   13.10
   6   1   3  134.39   15.10
   6   1   3  127.79   13.20
  -6   1  -3  133.79   13.20
  -7  -1  -3   -0.30    7.40
  -7  -1  -3    0.00    9.20
  -7  -1  -3    3.60    7.10
  -7   1  -3  -10.80    6.30
  -7   1  -3    3.20    5.90
  -7   1  -3    2.90    6.60
   7   1   3  -14.30    7.10
   7   1   3   -5.00    8.90
  -7   1  -3    1.40    7.20
  -8  -1  -3  142.19   14.10
  -8  -1  -3  158.38   18.40
  -8  -1  -3  137.89   17.60
   8  -1   3  130.39   13.40
  -8   1  -3  145.59   15.00
   8   1   3  134.79   28.90
   8   1   3  127.39   14.50
   8   1   3  160.48   17.20
  -8   1  -3  188.28   17.30
  -8   1  -3  137.29   15.60
   9  -1   3  153.38   15.70
  -9  -1  -3  132.19   18.70
  -9  -1  -3  133.39   18.20
   9   1   3  133.09   19.10
  -9   1  -3  140.49   17.50
   9   1   3  110.69   14.30
   9   1   3  168.38   18.90
  -9   1  -3  149.79   16.80
  10  -1   3   18.20    9.90
 -10  -1  -3   13.70   12.70
  10  -1   3   41.10   12.50
 -10   1  -3   23.10   12.30
 -10   1  -3    9.90    9.60
  10   1   3    5.50   12.70
  10   1   3   -2.00   11.40
  11  -1   3  386.96   29.90
 -11  -1  -3  436.26   37.20
 -11  -1  -3  373.36   34.40
 -11   1  -3  408.76   33.10
  11   1   3  362.96   35.00
 -11   1  -3  372.06   31.60
 -12  -1  -3   46.10   18.30
 -12  -1  -3   54.39   18.10
  12   1   3   28.80   19.40
 -12   1  -3   57.59   20.40
 -12   1  -3   40.50   15.40
 -13  -1  -3   43.10   21.10
 -13  -1  -3  -13.70   17.30
 -13   1  -3    7.60   15.40
 -13   1  -3  -13.10   14.30
  13   1   3  -15.40   18.30
 -14  -1  -3   16.60   19.70
 -14  -1  -3   31.40   21.80
 -14   1  -3   19.60   15.90
 -14   1  -3  -18.20   17.60
 -15  -1  -3   48.70   23.50
 -15  -1  -3   52.69   29.70
 -15   1  -3    7.00   18.40
 -15   1  -3   36.60   23.40
 -16   2   3    5.40   18.30
 -15  -2   3   15.10   17.80
 -15  -2   3   67.69   30.40
 -15   2   3    5.30   18.30
 -15   2   3  -20.40   14.30
 -14  -2   3   28.20   18.60
 -14  -2   3   29.80   25.30
 -14   2   3   47.80   19.80
 -14   2   3   51.59   18.40
 -13  -2   3   23.90   19.70
 -13  -2   3   21.00   18.90
 -13   2   3   35.20   14.50
 -13   2   3   37.30   18.30
 -12  -2   3    5.70   15.90
 -12  -2   3   32.50   14.50
 -12   2   3    3.30   14.50
 -12   2   3   13.70   16.80
  12   2  -3   -9.50   17.30
 -11  -2   3    1.70   13.70
 -11  -2   3   26.60   17.40
 -11   2   3   -0.50   12.60
  11   2  -3  -13.90   14.70
 -11   2   3    9.70   12.50
  11   2  -3   29.30   15.30
  10  -2  -3   14.10    9.20
 -10  -2   3   11.40   13.70
  10  -2  -3    8.60    9.60
 -10  -2   3   19.10   13.60
  10   2  -3    8.40   13.40
  10   2  -3    0.70   12.20
 -10   2   3   -7.70    9.90
 -10   2   3   18.70   11.30
   9  -2  -3   22.90    9.80
  -9  -2   3   31.70   14.60
  -9  -2   3   19.80    7.70
   9  -2  -3   15.60    8.70
  -9  -2   3    4.00   10.80
   9   2  -3    6.00   12.40
  -9   2   3   16.00   11.40
   9   2  -3   21.80   12.90
  -9   2   3   19.00   12.70
   8  -2  -3  201.18   17.70
  -8  -2   3  271.37   24.40
  -8  -2   3  218.68   21.90
  -8  -2   3  225.98   18.20
  -8   2   3  229.58   19.40
  -8   2   3  249.28   22.10
   8   2  -3  234.28   23.80
   8   2  -3  183.38   22.50
  -7  -2   3  178.18   20.20
  -7  -2   3  179.78   14.70
  -7  -2   3  152.28   18.40
   7   2  -3  165.18   15.40
   7   2  -3  193.28   20.80
   7   2  -3  145.19   18.50
  -7   2   3  158.68   15.40
  -6  -2   3 2800.92  132.59
  -6  -2   3 2652.43  131.69
  -6  -2   3 2658.83  127.59
   6  -2  -3 2306.87  125.59
   6  -2  -3 2248.77  125.69
  -6   2   3 2345.77  127.09
  -6   2   3 2712.23  128.19
   6   2  -3 2656.23  131.99
   6   2  -3 2485.85  126.59
   6   2  -3 2703.53  132.39
   5  -2  -3 1161.48   60.89
   5  -2  -3 1092.69   59.29
  -5  -2   3 1186.08   61.49
  -5  -2   3 1227.98   64.89
  -5  -2   3 1183.88   64.49
  -5   2   3 1053.29   60.19
   5   2  -3 1204.68   64.79
  -5   2   3 1149.78   60.79
   5   2  -3 1216.08   64.79
  -5   2   3 1072.69   59.59
   5   2  -3 1202.28   60.79
  -4  -2   3 1126.09   57.59
   4  -2  -3  978.70   54.69
  -4  -2   3 1147.79   59.79
   4  -2  -3 1082.49   56.79
   4  -2  -3 1095.19   55.49
  -4  -2   3 1109.29   59.29
   4   2  -3 1088.89   56.99
  -4   2   3  991.50   55.69
  -4   2   3 1028.60   55.59
   4   2  -3 1117.59   59.69
  -4   2   3 1032.10   55.79
   4   2  -3 1083.19   59.29
   3  -2  -3  320.97   19.60
   3  -2  -3  299.37   19.10
  -3  -2   3  327.27   23.10
  -3  -2   3  311.17   22.00
  -3  -2   3  324.67   22.80
   3  -2  -3  274.37   21.00
   3   2  -3  320.27   23.40
   3   2  -3  302.87   22.80
   3   2  -3  332.87   22.20
  -3   2   3  284.57   19.20
  -3   2   3  260.67   20.50
  -3   2   3  291.57   19.80
  -2  -2   3  108.09   13.20
  -2  -2   3   93.19   13.90
   2  -2  -3  112.19   10.80
   2  -2  -3   81.59   10.70
   2  -2  -3   98.69   13.00
  -2  -2   3  101.69   13.50
   2   2  -3   96.79   13.30
  -2   2   3   86.59   12.10
  -2   2   3   99.59   10.90
   2   2  -3   97.69   13.90
  -2   2   3   94.89   10.80
   2   2  -3  119.69   15.10
   1  -2  -3  903.21   48.80
   1  -2  -3  887.71   47.40
  -1  -2   3  897.41   48.00
  -1  -2   3  970.40   49.99
   1  -2  -3  787.02   48.10
  -1   2   3  893.01   47.60
   1   2  -3  982.80   50.09
   1   2  -3  960.40   48.60
  -1   2   3  870.51   47.40
  -1   2   3  929.31   48.70
   1   2  -3  889.01   48.10
   0  -2   3   22.10    9.90
   0  -2   3   26.20    8.20
   0  -2  -3   20.60    8.40
   0  -2   3   19.70    7.30
   0   2  -3   39.40    8.40
   0   2  -3   20.10    8.60
   0   2   3   29.40    8.60
   0   2   3   19.30    9.00
   0   2   3   29.60    9.70
   0   2  -3   20.30    6.90
  -1  -2  -3  264.07   19.70
   1  -2   3  308.87   21.60
  -1  -2  -3  265.77   19.40
  -1  -2  -3  276.87   20.00
   1   2   3  265.37   19.40
  -1   2  -3  262.67   20.60
  -1   2  -3  232.18   16.00
   1   2   3  267.37   19.60
  -1   2  -3  241.78   16.20
   1   2   3  265.47   20.00
  -2  -2  -3 1099.59   59.59
   2  -2   3 1177.78   60.49
  -2  -2  -3 1106.79   59.39
  -2  -2  -3 1154.88   59.99
  -2   2  -3 1115.19   59.89
   2   2   3 1138.59   59.19
   2   2   3 1075.29   59.39
   2   2   3 1076.69   59.49
  -3  -2  -3    4.60    8.80
  -3  -2  -3    9.80    9.50
   3  -2   3   -1.00    7.40
  -3  -2  -3   13.20    8.40
   3   2   3    5.90    8.70
   3   2   3    1.80    8.50
  -3   2  -3    1.60    7.50
   3   2   3    9.00    8.60
  -4  -2  -3    5.70    8.40
  -4  -2  -3    1.00    9.30
  -4  -2  -3    2.20    7.30
   4   2   3   12.20    8.70
  -4   2  -3    2.60    8.60
   4   2   3    2.10    8.10
   4   2   3    9.60   10.40
  -5  -2  -3    6.90    8.50
  -5  -2  -3   24.70   11.20
  -5  -2  -3   35.60   12.20
  -5   2  -3    6.50    8.60
   5   2   3    7.60    8.30
   5   2   3    3.10    9.60
   5   2   3    6.20    9.50
  -5   2  -3    5.40    9.40
  -6  -2  -3  449.46   29.10
  -6  -2  -3  425.66   31.00
  -6  -2  -3  463.35   31.30
   6   2   3  425.96   29.00
  -6   2  -3  389.86   28.60
   6   2   3  420.76   30.60
   6   2   3  414.06   30.30
  -6   2  -3  455.95   29.60
  -7  -2  -3   24.40    8.30
  -7  -2  -3   32.20   12.90
  -7  -2  -3   16.70   10.40
   7   2   3   27.60   12.00
  -7   2  -3   22.90    9.90
   7   2   3   16.20    8.70
  -7   2  -3   31.00    9.20
   7   2   3   31.30   12.60
  -8  -2  -3  -16.00    8.90
  -8  -2  -3    4.10   10.00
  -8  -2  -3    2.20   10.80
  -8   2  -3   12.20    7.30
   8   2   3   12.50   11.00
   8   2   3    5.00    8.70
  -8   2  -3    7.20    8.90
   8   2   3    0.80   11.50
  -9  -2  -3  264.07   23.30
  -9  -2  -3  278.37   26.70
  -9  -2  -3  252.67   26.00
   9   2   3  277.67   23.80
  -9   2  -3  262.97   21.40
  -9   2  -3  244.08   21.30
   9   2   3  232.18   24.80
   9   2   3  235.78   25.50
 -10  -2  -3   73.49   19.20
 -10  -2  -3  107.29   18.10
 -10  -2  -3  145.99   23.90
 -10   2  -3   92.49   14.80
  10   2   3   82.69   14.90
  10   2   3  109.79   20.50
 -10   2  -3  100.39   16.40
  10   2   3   60.19   18.70
 -11  -2  -3    7.50   12.40
 -11  -2  -3   19.70   17.90
 -11  -2  -3    3.90    8.90
 -11   2  -3    3.60   12.20
  11   2   3   -5.70   10.40
  11   2   3   10.10   11.80
 -11   2  -3   31.60   13.80
 -12  -2  -3   21.80   15.50
 -12  -2  -3   13.90   17.80
 -12   2  -3    7.90   14.40
 -12   2  -3   19.30   14.70
 -13  -2  -3   -7.90   15.70
 -13  -2  -3   30.70   23.50
  13   2   3  -31.00   17.80
 -13   2  -3   17.40   13.50
 -13   2  -3   -7.40   14.90
 -14  -2  -3   -6.10   23.40
 -14  -2  -3   15.30   17.90
  14   2   3  -21.40   21.20
 -14   2  -3   23.90   17.10
 -14   2  -3    1.60   15.60
 -15  -2  -3    8.20   27.00
 -15  -2  -3   18.40   31.70
 -15   2  -3   -8.70   17.40
 -15   2  -3  -25.50   17.00
  15   2   3  -19.70   32.00
 -15  -3   3  -61.29   32.90
 -15  -3   3   10.30   20.10
 -15   3   3   -6.20   17.60
 -15   3   3   -5.50   18.30
 -14  -3   3   74.49   29.70
 -14  -3   3   49.80   22.70
 -14   3   3   21.40   15.30
 -14   3   3   21.00   19.80
  14   3  -3   65.99   26.30
 -13  -3   3   85.59   25.10
 -13  -3   3   55.89   26.40
  13   3  -3   35.30   24.40
 -13   3   3   -9.60   16.20
 -13   3   3   21.30   16.30
 -12  -3   3  -25.60   13.70
 -12  -3   3    2.20   10.30
 -12  -3   3   14.70   23.20
 -12   3   3    6.90   15.00
  12   3  -3   16.50   17.90
 -12   3   3   29.30   14.80
 -11  -3   3   -3.70    9.00
 -11  -3   3   18.90   19.10
 -11  -3   3   -5.50   15.70
  11   3  -3   36.50   17.70
 -11   3   3    1.80   12.60
 -11   3   3   24.60   14.50
  11   3  -3  -21.00   13.80
 -10  -3   3   61.79   15.60
 -10  -3   3   37.20   18.70
 -10  -3   3   55.09   10.80
  10   3  -3   50.69   17.70
  10   3  -3   28.80   14.10
 -10   3   3   59.39   14.50
 -10   3   3   23.40   14.90
  -9  -3   3  198.98   21.30
  -9  -3   3  264.27   27.10
  -9  -3   3  265.07   27.90
   9   3  -3  247.48   27.90
   9   3  -3  289.77   23.80
   9   3  -3  229.68   26.50
  -9   3   3  264.77   20.50
  -9   3   3  254.77   22.30
  -9   3   3  236.88   23.50
  -8  -3   3    8.40    8.40
  -8  -3   3   27.00   14.40
  -8  -3   3   26.30   15.00
  -8   3   3   15.70   10.00
   8   3  -3    9.90   10.40
   8   3  -3    5.60   12.30
  -8   3   3   21.30    9.40
   8   3  -3   14.00   12.60
  -7  -3   3  223.38   24.00
   7  -3  -3  246.88   21.00
  -7  -3   3  207.28   22.50
  -7  -3   3  177.68   18.60
   7   3  -3  235.58   23.50
  -7   3   3  219.18   19.00
   7   3  -3  220.98   24.10
  -7   3   3  247.18   18.70
  -7   3   3  205.98   20.00
   7   3  -3  210.08   19.70
  -6  -3   3  359.86   28.60
  -6  -3   3  386.16   28.90
   6  -3  -3  320.37   25.80
  -6  -3   3  360.06   26.20
  -6   3   3  334.37   24.20
  -6   3   3  357.36   23.70
   6   3  -3  366.66   25.90
   6   3  -3  384.96   29.20
  -6   3   3  305.97   24.60
   6   3  -3  385.26   29.70
  -5  -3   3  346.97   26.80
  -5  -3   3  324.07   26.70
   5  -3  -3  352.96   25.50
  -5  -3   3  375.56   25.70
   5   3  -3  366.16   27.60
  -5   3   3  310.17   22.40
   5   3  -3  293.47   26.00
  -5   3   3  293.67   22.10
  -5   3   3  330.97   23.70
   5   3  -3  381.86   25.20
  -4  -3   3  304.37   24.40
  -4  -3   3  326.67   25.40
  -4  -3   3  350.46   26.00
   4  -3  -3  295.07   23.80
   4   3  -3  324.27   25.40
  -4   3   3  261.47   22.90
  -4   3   3  298.67   20.90
  -4   3   3  292.37   21.00
   4   3  -3  372.06   25.70
   4   3  -3  324.17   25.50
   3  -3  -3   68.59   10.10
  -3  -3   3   78.79   14.50
  -3  -3   3   79.19   13.90
   3  -3  -3   55.19   12.50
  -3  -3   3   68.19   13.10
   3  -3  -3   66.59    9.80
  -3   3   3   74.49   12.70
   3   3  -3   59.99   13.20
   3   3  -3   83.99   14.70
  -3   3   3   56.69   10.10
   3   3  -3   76.59   14.20
  -3   3   3   72.29   11.30
  -2  -3   3  428.96   29.50
  -2  -3   3  435.26   27.80
   2  -3  -3  416.96   25.50
   2  -3  -3  397.26   28.20
   2  -3  -3  405.26   25.40
  -2   3   3  441.56   28.00
   2   3  -3  417.46   28.40
  -2   3   3  402.96   26.20
  -2   3   3  366.96   25.70
   2   3  -3  439.26   28.30
   2   3  -3  484.95   30.60
   1  -3  -3   97.89   12.10
  -1  -3   3  110.29   15.60
   1  -3  -3   96.39   12.60
  -1  -3   3  121.19   13.30
   1  -3  -3  115.59   14.60
  -1   3   3  107.29   14.60
  -1   3   3   99.99   12.90
   1   3  -3  102.09   13.10
   1   3  -3  124.89   16.90
   1   3  -3  108.69   12.80
  -1   3   3   94.39   12.80
   0  -3   3   32.50    8.50
   0  -3   3   35.20   10.50
   0  -3  -3   19.10    9.00
   0  -3  -3   27.10    9.90
   0  -3   3   28.10    7.70
   0   3  -3   38.40    9.70
   0   3   3    6.20    9.50
   0   3   3   22.50    8.90
   0   3   3   27.20   10.30
   0   3  -3   20.90    8.30
   0   3  -3    9.30    9.20
  -1  -3  -3  120.59   14.20
   1  -3   3   91.69   11.00
  -1  -3  -3  129.69   13.80
  -1  -3  -3  126.19   15.10
   1  -3   3  110.19   11.30
   1  -3   3  118.79   17.30
  -1   3  -3  107.09   15.50
   1   3   3  120.99   13.70
  -1   3  -3  102.69   11.50
   1   3   3  142.69   15.70
   1   3   3  121.29   14.90
  -1   3  -3  102.59   11.50
  -2  -3  -3   18.90   10.40
  -2  -3  -3    4.30    8.40
  -2  -3  -3    0.50    9.20
   2  -3   3   -2.30    8.50
   2   3   3   -1.00    8.60
   2   3   3    2.20    7.70
   2   3   3    4.30    9.30
  -2   3  -3    3.90    5.70
  -2   3  -3   -3.90    8.40
  -3  -3  -3   82.49   14.70
   3  -3   3   54.29   14.30
  -3  -3  -3   69.69   12.80
  -3  -3  -3   73.19   14.30
   3   3   3   75.69   14.90
   3   3   3   62.59   12.90
  -3   3  -3   67.19   12.70
   3   3   3   57.49   13.40
  -4  -3  -3   87.59   15.30
  -4  -3  -3  119.99   18.20
  -4  -3  -3  116.69   17.30
   4   3   3  102.39   17.20
   4   3   3  110.39   15.10
  -4   3  -3  106.09   15.20
   4   3   3   93.29   16.70
  -5  -3  -3    1.90    9.30
  -5  -3  -3    0.90    8.60
  -5  -3  -3    9.10    9.10
   5   3   3    8.50    9.30
  -5   3  -3   -0.90    7.30
   5   3   3   13.90   10.20
  -6  -3  -3  130.49   16.20
  -6  -3  -3  103.89   17.80
  -6  -3  -3   98.29   17.90
   6   3   3  111.59   15.40
  -6   3  -3  114.59   16.50
   6   3   3   91.29   18.00
   6   3   3  102.99   18.70
  -7  -3  -3   -5.20   10.50
  -7  -3  -3   13.60   11.50
  -7  -3  -3   22.50    9.30
   7   3   3   19.60   11.20
  -7   3  -3   29.00   10.00
   7   3   3   14.00   11.40
   7   3   3    1.20    9.20
  -7   3  -3   23.70    9.30
  -8  -3  -3   50.79   13.20
  -8  -3  -3   51.19   13.70
  -8  -3  -3   58.49   17.20
  -8   3  -3   75.49   14.60
   8   3   3   67.49   18.70
   8   3   3   48.40   11.60
  -8   3  -3   41.50   12.10
   8   3   3   48.50   17.50
  -9  -3  -3   61.89   18.50
  -9  -3  -3   62.69   19.10
  -9  -3  -3   57.69   14.40
  -9   3  -3   59.69   15.00
   9   3   3   75.39   20.20
   9   3   3   96.39   19.20
   9   3   3   47.00   13.50
 -10  -3  -3   17.00   18.50
 -10  -3  -3   -7.00   11.60
 -10  -3  -3    9.30   10.50
  10   3   3   17.50   14.70
  10   3   3   36.30   16.40
 -10   3  -3   -9.30   10.90
  10   3   3  -13.10   11.80
 -10   3  -3    4.80   10.00
 -11  -3  -3   28.20   13.90
 -11  -3  -3   42.70   18.40
 -11  -3  -3   40.20   15.50
  11   3   3   31.30   19.70
  11   3   3   28.20   15.00
 -11   3  -3   32.80   10.80
 -12  -3  -3    7.80   20.40
 -12  -3  -3   -6.90   12.00
 -12  -3  -3   -2.00   16.40
  12   3   3    0.70   19.00
  12   3   3   -8.80   17.50
 -13  -3  -3  122.79   29.70
 -13  -3  -3   66.49   16.90
 -13  -3  -3   77.39   22.40
  13   3   3   75.19   27.10
 -13   3  -3   50.99   16.00
 -14  -3  -3   39.70   26.40
 -14  -3  -3  -12.40   19.70
  14   3   3    8.20   24.30
 -14   3  -3   56.99   20.70
 -15  -3  -3   26.60   26.50
 -15  -3  -3  -47.70   29.00
 -15   3  -3   58.99   20.50
 -14  -4   3  -20.80   17.10
 -14  -4   3  -18.00   11.80
 -14  -4   3   -8.00   26.50
 -14   4   3    7.30   13.90
  14   4  -3  -44.30   23.30
 -13  -4   3    2.60   24.30
 -13  -4   3   21.20   13.30
 -13  -4   3   38.10   22.90
  13   4  -3   10.20   24.10
 -12  -4   3  117.89   27.60
 -12  -4   3   75.09   16.30
 -12  -4   3   77.59   27.10
  12   4  -3  110.19   18.70
  12   4  -3   49.60   24.20
 -12   4   3  109.89   21.00
 -11  -4   3    0.50   15.50
 -11  -4   3   -3.90    9.80
 -11  -4   3  -17.00   18.70
 -11   4   3   25.80   11.30
  11   4  -3  -14.60   14.40
 -11   4   3   23.40   14.80
  11   4  -3   48.50   19.00
 -10  -4   3   23.40   12.40
 -10  -4   3   17.10   15.70
 -10  -4   3    6.20   17.80
  10   4  -3   14.70   18.20
 -10   4   3   41.10   14.40
 -10   4   3   41.10   11.50
 -10   4   3   13.90   12.00
  10   4  -3    3.00   15.90
  10   4  -3   10.60   14.20
   9  -4  -3   84.69   16.50
  -9  -4   3   53.09   18.30
  -9  -4   3   45.50   20.70
  -9  -4   3   47.60   15.30
   9   4  -3   61.29   18.80
  -9   4   3   79.69   15.80
   9   4  -3   59.39   15.20
   9   4  -3   71.29   19.90
  -8  -4   3  213.38   26.70
   8  -4  -3  215.38   24.00
  -8  -4   3  232.08   27.60
  -8  -4   3  182.18   21.80
   8   4  -3  230.48   23.80
  -8   4   3  256.07   21.80
   8   4  -3  201.98   26.50
   8   4  -3  210.98   26.90
  -8   4   3  228.58   22.20
  -7  -4   3   64.29   18.00
  -7  -4   3   59.19   17.70
  -7  -4   3   63.39   15.10
   7  -4  -3   58.69   14.50
  -7   4   3   50.59   13.20
   7   4  -3   51.39   13.80
   7   4  -3   58.59   19.80
   7   4  -3   62.29   18.70
  -7   4   3   63.99   11.90
  -6  -4   3  203.88   21.60
  -6  -4   3  195.88   23.50
   6  -4  -3  227.18   22.80
  -6  -4   3  197.08   22.30
  -6   4   3  206.78   17.60
   6   4  -3  216.28   24.10
   6   4  -3  197.98   22.80
   6   4  -3  234.08   23.50
  -6   4   3  255.27   21.40
  -6   4   3  187.18   17.50
  -5  -4   3   43.10   14.80
  -5  -4   3   24.80   12.80
  -5  -4   3   33.30   11.20
   5  -4  -3   34.20   11.40
  -5   4   3   47.10   10.20
   5   4  -3   35.80   13.60
  -5   4   3   31.30   11.60
  -5   4   3   47.00   10.40
   5   4  -3   37.60   11.70
   5   4  -3   60.99   13.70
   4  -4  -3   -0.60    9.60
  -4  -4   3   -7.30    9.20
  -4  -4   3   11.30   10.30
  -4  -4   3   11.10   10.50
  -4   4   3    7.10    7.90
   4   4  -3   -8.50    8.20
   4   4  -3   -2.00    9.10
  -4   4   3   16.50    9.50
   4   4  -3   15.10   10.40
  -4   4   3    4.50    7.10
  -3  -4   3   58.89   14.60
  -3  -4   3   67.59   14.40
  -3  -4   3   66.19   14.40
   3  -4  -3   75.59    9.70
   3  -4  -3   64.89   11.20
   3  -4  -3   51.99   12.80
  -3   4   3   94.29   15.10
   3   4  -3   69.29   14.60
  -3   4   3   82.99   12.90
  -3   4   3   55.49   12.30
   3   4  -3   40.10   13.90
  -2  -4   3   91.79   17.20
   2  -4  -3   87.49   11.60
   2  -4  -3   99.79   12.30
   2  -4  -3   96.19   16.60
  -2  -4   3  106.59   17.30
  -2   4   3   94.79   13.30
  -2   4   3  114.69   17.30
   2   4  -3   94.99   16.60
   2   4  -3   97.89   16.90
   2   4  -3   84.59   15.70
  -2   4   3  103.99   13.50
   1  -4  -3  129.59   14.80
  -1  -4   3  145.29   15.40
  -1  -4   3  148.19   16.30
   1  -4  -3  163.78   14.70
   1  -4  -3  124.69   18.30
  -1  -4   3  125.59   17.80
  -1   4   3  114.79   15.30
   1   4  -3  138.89   15.00
   1   4  -3  130.49   18.30
   1   4  -3  125.89   15.60
  -1   4   3  151.68   21.10
  -1   4   3  155.78   15.10
   0  -4  -3  177.18   19.80
   0  -4   3  165.58   15.50
   0  -4  -3  176.88   20.20
   0  -4  -3  175.88   18.10
   0  -4   3  169.68   15.70
   0  -4   3  145.19   18.60
   0   4  -3  173.28   15.80
   0   4  -3  152.28   15.80
   0   4   3  172.08   16.80
   0   4   3  151.58   17.70
   0   4  -3  175.38   19.80
   0   4   3  170.18   19.70
  -1  -4  -3  137.79   17.40
   1  -4   3  128.19   13.20
  -1  -4  -3  152.28   17.30
   1  -4   3  158.88   18.60
   1  -4   3  122.49   13.00
  -1  -4  -3  105.89   14.30
   1   4   3  178.38   18.60
   1   4   3  154.58   16.50
  -1   4  -3  137.79   18.10
   1   4   3  152.08   17.60
  -1   4  -3  126.69   14.00
  -1   4  -3  144.69   13.70
  -2  -4  -3   85.29   15.90
  -2  -4  -3   84.49   15.90
  -2  -4  -3   71.09   15.70
   2  -4   3   52.59   14.40
  -2   4  -3   55.49   10.60
   2   4   3   72.79   14.40
  -2   4  -3   44.60   10.80
  -2   4  -3   77.29   14.50
   2   4   3   84.59   16.30
   2   4   3   60.49   13.80
  -3  -4  -3   12.70   10.60
   3  -4   3   -6.90   10.10
  -3  -4  -3   -5.60    7.90
  -3  -4  -3   10.20   10.10
  -3   4  -3   -1.10    8.00
   3   4   3    5.30    9.70
   3   4   3    7.10    9.80
   3   4   3    2.30    8.90
  -4  -4  -3  384.46   30.00
   4  -4   3  406.26   31.70
  -4  -4  -3  403.06   29.90
  -4  -4  -3  410.86   30.80
  -4   4  -3  376.36   29.90
   4   4   3  370.36   30.30
   4   4   3  389.86   29.90
   4   4   3  405.06   31.10
  -5  -4  -3   28.10   14.00
  -5  -4  -3   44.00   14.20
   5  -4   3   33.00   11.30
  -5  -4  -3   43.00   14.20
   5   4   3   18.00   12.30
   5   4   3   40.20   14.40
   5   4   3   35.50   11.80
  -5   4  -3   27.50   11.70
  -6  -4  -3   69.29   17.00
  -6  -4  -3   52.59   16.00
  -6  -4  -3   44.90   13.80
   6  -4   3   42.00   14.00
   6   4   3   66.59   16.50
   6   4   3   78.09   14.60
   6   4   3   59.79   16.60
  -7  -4  -3   66.69   15.50
  -7  -4  -3   56.79   16.60
  -7  -4  -3   58.89   13.20
  -7   4  -3   40.50   13.90
   7   4   3   70.19   15.40
   7   4   3   61.79   18.70
   7   4   3   55.89   15.50
  -8  -4  -3   60.59   18.40
  -8  -4  -3   42.40   12.10
  -8  -4  -3   61.99   19.70
   8   4   3   64.79   18.70
   8   4   3   28.60   14.00
  -8   4  -3    6.30   12.20
   8   4   3   36.00   16.40
  -8   4  -3   32.30   13.50
  -9  -4  -3   29.40   14.80
  -9  -4  -3   54.59   19.20
  -9  -4  -3   20.70   12.00
   9   4   3   34.60   18.20
   9   4   3   26.80   15.70
  -9   4  -3    9.40   14.10
   9   4   3   31.10   14.60
 -10  -4  -3  -11.20   14.90
 -10  -4  -3  -27.90   11.00
 -10  -4  -3   26.20   17.10
 -10   4  -3   30.90   12.90
 -10   4  -3  -12.50   12.20
  10   4   3   -8.90   13.30
  10   4   3  -31.70   13.60
  10   4   3  -17.50   13.10
 -11  -4  -3   31.20   16.50
 -11  -4  -3   79.09   22.40
 -11  -4  -3   38.30   13.90
  11   4   3    0.10   18.90
 -11   4  -3    8.70   12.40
 -11   4  -3   27.50   15.30
  11   4   3   23.80   17.40
 -12  -4  -3   44.70   16.50
 -12  -4  -3   32.40   24.30
 -12  -4  -3   26.70   14.80
  12   4   3   18.00   20.80
  12   4   3    9.60   18.60
 -12   4  -3   36.80   16.70
 -12   4  -3   24.30   13.90
 -13  -4  -3   26.20   25.50
 -13  -4  -3   -3.20   13.50
 -13  -4  -3   -8.60   17.20
  13   4   3    0.00   22.20
  13   4   3  -26.90   19.90
 -14  -4  -3   -2.90   14.60
 -14  -4  -3   -6.90   19.60
  14   4   3  -15.80   25.90
  14   4   3   75.19   30.30
 -13  -5   3   23.50   17.00
 -13  -5   3  -16.40   26.80
 -13  -5   3   -5.10   23.50
 -13   5   3  -23.20   16.10
  13   5  -3  -19.00   26.20
  13   5  -3  -11.40   20.20
 -12  -5   3   25.80   18.80
 -12  -5   3    7.80   21.00
  12   5  -3   10.70   22.00
  12   5  -3  -19.80   17.90
 -11  -5   3    4.90   19.70
 -11  -5   3   35.80   22.20
 -11  -5   3   -4.90   12.60
 -11   5   3  -36.10   13.40
  11   5  -3  -22.10   19.60
 -11   5   3   16.20   15.40
  11   5  -3  -14.70   17.50
 -10  -5   3   40.70   15.60
 -10  -5   3   26.70   18.50
 -10  -5   3    8.30   12.20
  10   5  -3   13.10   18.00
  10   5  -3   16.80   19.80
 -10   5   3  -15.50   11.60
  10   5  -3   34.90   17.90
  -9  -5   3   13.20   11.70
  -9  -5   3    2.30   17.60
  -9  -5   3    9.80   13.70
   9  -5  -3  -16.30   10.70
   9   5  -3  -25.30   12.70
   9   5  -3    0.10   15.00
   9   5  -3  -11.80   12.80
  -9   5   3  -17.30   12.50
  -8  -5   3  205.18   26.20
   8  -5  -3  156.98   25.00
  -8  -5   3  167.98   21.90
  -8  -5   3  192.08   24.80
   8   5  -3  169.78   24.60
   8   5  -3  188.78   24.00
  -8   5   3  144.39   22.60
   8   5  -3  186.68   26.40
   7  -5  -3   50.39   15.20
  -7  -5   3   54.29   18.70
  -7  -5   3   56.29   16.10
   7   5  -3   11.40   13.30
  -7   5   3   42.50   11.80
   7   5  -3   35.80   15.50
  -7   5   3   29.80   13.00
   7   5  -3   11.30   15.80
  -7   5   3   37.30   10.50
  -6  -5   3   99.49   21.00
  -6  -5   3   83.19   17.70
  -6  -5   3   94.29   20.90
  -6   5   3  131.89   15.90
   6   5  -3   85.69   20.20
   6   5  -3   49.10   17.70
   6   5  -3   93.39   19.40
  -6   5   3   94.69   19.20
  -5  -5   3  139.89   18.80
   5  -5  -3  179.08   21.10
  -5  -5   3  132.29   22.70
  -5   5   3  129.79   20.60
   5   5  -3  126.79   21.90
  -5   5   3  151.18   16.40
   5   5  -3  104.49   19.30
  -5   5   3  144.49   16.20
   5   5  -3  142.69   25.30
  -4  -5   3    5.60   12.30
  -4  -5   3   19.20   11.30
  -4  -5   3  -11.90   10.80
   4  -5  -3    1.20    9.70
   4   5  -3   -4.30   10.60
  -4   5   3   13.20    7.50
  -4   5   3    8.20   11.20
   4   5  -3    9.90   12.90
  -4   5   3   12.20   10.10
   3  -5  -3  144.29   14.90
  -3  -5   3  132.19   21.50
   3  -5  -3  111.79   14.00
   3  -5  -3  125.99   20.10
  -3  -5   3  129.69   17.50
  -3  -5   3  114.99   16.00
   3   5  -3  163.08   19.90
   3   5  -3  109.39   20.30
   3   5  -3  118.29   20.10
  -3   5   3  142.09   17.10
  -3   5   3  128.49   20.90
  -3   5   3  116.09   15.00
   2  -5  -3    7.60    8.50
  -2  -5   3   14.60   10.90
   2  -5  -3   21.90    9.10
   2  -5  -3   -3.40   10.60
  -2  -5   3   -2.30    9.50
  -2   5   3   -9.20    7.60
   2   5  -3    5.50   10.30
   2   5  -3   13.20   10.60
  -2   5   3   -0.20   10.60
   2   5  -3   23.90   13.60
  -2   5   3    7.40    8.40
  -1  -5   3   63.59   14.60
  -1  -5   3   84.59   15.40
  -1  -5   3   74.59   17.10
   1  -5  -3   69.09   16.20
   1  -5  -3  109.29   16.60
   1  -5  -3   64.49   13.10
  -1   5   3   86.99   16.50
   1   5  -3   64.39   15.10
   1   5  -3   57.89   14.80
  -1   5   3  103.69   16.30
  -1   5   3   66.69   16.70
   1   5  -3  102.09   17.70
   0  -5  -3    6.60   10.10
   0  -5   3   36.40   10.80
   0  -5  -3   41.00   12.80
   0  -5   3   34.20   12.30
   0  -5   3   31.20   11.20
   0  -5  -3   34.10   10.80
   0   5   3   20.80   11.60
   0   5  -3   30.30    9.70
   0   5   3   32.10   11.00
   0   5  -3   15.10   12.10
   0   5   3    3.40   12.50
   0   5  -3   24.80   10.70
  -1  -5  -3  157.18   17.50
   1  -5   3  147.49   14.60
  -1  -5  -3  128.49   18.60
   1  -5   3  129.39   15.30
   1  -5   3  128.89   18.90
  -1   5  -3  139.99   20.40
   1   5   3  139.89   19.40
   1   5   3  152.08   18.40
   1   5   3  154.18   18.50
  -1   5  -3  148.29   17.30
  -1   5  -3  117.19   15.40
  -2  -5  -3  172.88   18.60
  -2  -5  -3  173.88   18.90
  -2  -5  -3  132.09   20.80
   2  -5   3  151.68   24.30
  -2   5  -3  133.39   15.90
  -2   5  -3  123.19   21.30
   2   5   3  172.58   19.80
  -2   5  -3  132.29   15.40
   2   5   3  119.79   17.70
   2   5   3  144.29   21.00
  -3  -5  -3  100.49   18.00
  -3  -5  -3  112.69   19.30
   3  -5   3   62.39   16.60
  -3  -5  -3  119.09   19.50
   3   5   3   89.89   17.30
  -3   5  -3   71.59   16.10
  -3   5  -3   83.49   12.00
   3   5   3  109.89   19.50
   3   5   3   94.29   19.90
  -3   5  -3   83.89   12.20
  -4  -5  -3   21.90   10.00
  -4  -5  -3   -0.90   11.40
   4  -5   3    9.50   12.50
  -4  -5  -3   16.70   12.40
   4   5   3   17.50   13.50
  -4   5  -3    3.20   10.20
   4   5   3    5.80   12.00
   4   5   3   20.70   13.80
  -5  -5  -3   27.90   14.30
   5  -5   3   14.00   11.50
  -5  -5  -3   48.00   15.30
  -5  -5  -3   46.90   15.90
   5   5   3   13.20   13.10
   5   5   3   26.00   12.00
   5   5   3   25.10   16.10
  -5   5  -3    4.90   12.20
   6  -5   3   20.60   12.90
  -6  -5  -3    7.40   13.90
  -6  -5  -3   16.20   11.90
  -6  -5  -3   17.20   13.00
   6   5   3   -5.30   12.00
   6   5   3    1.50   14.50
   6   5   3   18.50   13.80
  -6   5  -3   -0.10   11.30
  -7  -5  -3   -8.60   13.30
  -7  -5  -3   18.90   12.10
  -7  -5  -3   11.90   13.80
   7  -5   3   -5.10   12.20
   7   5   3    4.80   14.70
   7   5   3   20.90   15.30
   7   5   3   16.70   13.50
  -8  -5  -3    0.20   11.60
  -8  -5  -3  -10.10   13.90
  -8  -5  -3   12.10   15.70
  -8   5  -3   15.20   11.40
   8   5   3    0.90   14.50
   8   5   3    3.80   15.00
   8   5   3   26.70   15.60
  -9  -5  -3   39.00   22.00
  -9  -5  -3   53.49   18.20
  -9  -5  -3   37.40   12.70
  -9   5  -3   16.50   13.20
   9   5   3   51.99   21.90
   9   5   3   75.09   19.30
  -9   5  -3   70.59   19.20
   9   5   3   78.69   18.90
 -10  -5  -3   71.09   23.70
 -10  -5  -3   40.40   21.40
 -10  -5  -3    2.60   15.40
 -10   5  -3    8.20   16.80
  10   5   3   39.70   22.90
  10   5   3    7.40   18.60
 -10   5  -3   39.20   17.50
 -11  -5  -3    7.70   23.50
 -11  -5  -3    3.50   14.10
 -11  -5  -3   15.90   19.90
  11   5   3   18.50   19.10
 -11   5  -3  -36.90   18.20
 -11   5  -3   27.10   19.10
 -12  -5  -3    5.30   19.90
 -12  -5  -3   29.50   18.50
 -12  -5  -3    0.60   18.70
  12   5   3   24.60   22.30
 -12   5  -3   29.20   16.60
 -13  -5  -3  -54.19   29.00
 -13  -5  -3   -1.20   22.90
  13   5   3    0.20   26.10
 -12  -6   3  -15.20   16.90
 -12  -6   3   11.40   22.40
 -12   6   3   56.59   22.70
  12   6  -3   -1.60   22.10
 -12   6   3  -10.40   23.20
 -11  -6   3  -24.20   15.90
 -11  -6   3   17.70   22.00
  11   6  -3   -1.40   19.30
  10  -6  -3   -3.80   17.00
 -10  -6   3   -2.80   19.30
 -10  -6   3   18.30   14.80
 -10   6   3   -8.00   19.10
  10   6  -3   25.90   19.60
  10   6  -3  -38.60   21.00
  -9  -6   3  -19.50   16.50
  -9  -6   3   17.80   26.80
  -9  -6   3   -9.50   14.80
   9  -6  -3   -7.00   12.60
   9   6  -3   -1.80   16.70
   9   6  -3   33.50   22.50
   8  -6  -3   29.90   14.60
  -8  -6   3   -2.70   16.20
  -8  -6   3   -7.90   16.00
  -8  -6   3    0.90   14.90
  -8   6   3   82.59   23.70
   8   6  -3  -17.40   17.60
   8   6  -3   19.40   15.50
  -7  -6   3   -8.30   14.00
   7  -6  -3   -5.20   12.00
  -7  -6   3    4.30   11.70
  -7  -6   3    7.90   15.20
  -7   6   3   15.60   11.20
   7   6  -3   83.89   24.90
  -7   6   3    1.30   13.60
  -7   6   3   21.70   11.40
   7   6  -3   24.60   16.80
   6  -6  -3   11.50   13.90
  -6  -6   3   19.10   15.30
  -6  -6   3   55.29   20.40
  -6  -6   3   16.80   16.30
   6   6  -3   19.10   16.70
  -6   6   3   -0.50   16.00
   6   6  -3   54.69   17.90
  -6   6   3   18.90   11.60
  -6   6   3   17.40   10.50
   6   6  -3   18.50   21.10
  -5  -6   3    9.40   16.90
  -5  -6   3   39.50   17.40
  -5  -6   3   12.20   15.70
   5  -6  -3   39.40   15.70
   5   6  -3   43.60   16.20
   5   6  -3   54.69   17.20
  -5   6   3   42.10   13.60
   5   6  -3   47.90   23.40
  -5   6   3   50.29   14.80
  -5   6   3   37.10   12.30
   4  -6  -3  307.17   30.50
  -4  -6   3  324.47   33.70
  -4  -6   3  361.46   31.90
  -4  -6   3  382.56   34.20
  -4   6   3  363.56   29.30
   4   6  -3  353.86   34.90
  -4   6   3  331.57   29.10
   4   6  -3  328.97   32.10
  -4   6   3  378.86   33.90
   4   6  -3  358.36   32.70
   3  -6  -3  119.59   15.10
   3  -6  -3   66.09   19.70
  -3  -6   3   63.69   16.90
   3  -6  -3  105.49   13.90
  -3   6   3   82.99   18.40
   3   6  -3   79.39   20.40
  -3   6   3   96.09   17.90
   3   6  -3   72.09   20.90
  -3   6   3   86.99   19.70
  -2  -6   3  238.98   23.80
  -2  -6   3  235.48   24.50
   2  -6  -3  190.98   25.80
  -2  -6   3  206.98   26.20
   2  -6  -3  208.78   20.10
   2  -6  -3  202.98   20.30
  -2   6   3  216.58   22.40
   2   6  -3  197.18   27.00
   2   6  -3  195.18   24.10
  -2   6   3  204.08   29.40
  -2   6   3  244.38   23.60
   2   6  -3  207.08   23.50
  -1  -6   3  111.09   20.90
   1  -6  -3   63.79   14.60
  -1  -6   3   55.89   14.10
   1  -6  -3   75.59   16.50
   1  -6  -3   58.19   17.60
  -1  -6   3   75.19   15.50
   1   6  -3   41.10   17.20
  -1   6   3   45.40   15.50
  -1   6   3   56.49   15.80
  -1   6   3   72.49   18.10
   1   6  -3   56.99   14.80
   1   6  -3   66.29   16.70
   0  -6   3   23.90   12.50
   0  -6   3   28.90   11.40
   0  -6  -3   18.30   12.40
   0  -6   3    9.90   11.60
   0  -6  -3    1.00   10.70
   0  -6  -3   30.40   12.70
   0   6   3  -14.00   14.60
   0   6  -3   32.90   12.70
   0   6   3   14.20   13.30
   0   6  -3   18.30   10.80
   0   6  -3   13.20   16.60
   0   6   3   30.90   12.50
  -1  -6  -3   42.70   17.50
  -1  -6  -3   18.30   11.70
   1  -6   3    9.60   11.90
  -1  -6  -3    6.80   12.80
   1  -6   3    1.90    9.40
   1  -6   3    4.60   10.20
   1   6   3   14.10   12.40
  -1   6  -3   16.70   11.30
  -1   6  -3   -3.00    9.20
  -1   6  -3   14.10    9.70
   1   6   3   15.30   12.10
   1   6   3    2.80   13.90
   2  -6   3   41.60   13.80
   2  -6   3   50.89   11.50
  -2  -6  -3   55.89   13.70
  -2  -6  -3   35.60   14.20
  -2  -6  -3   44.20   14.50
   2   6   3   53.09   15.40
   2   6   3   34.30   15.90
  -2   6  -3   80.39   16.10
  -2   6  -3   67.09   14.10
  -2   6  -3   57.79   20.10
   2   6   3   44.10   15.70
  -3  -6  -3   28.90   13.20
   3  -6   3   13.10   13.10
  -3  -6  -3   12.00   12.00
  -3  -6  -3   33.60   14.60
  -3   6  -3   -7.40   14.90
   3   6   3   17.00   14.90
  -3   6  -3   41.30   13.10
   3   6   3   14.70   13.10
   3   6   3   21.80   15.00
  -3   6  -3   24.90   11.00
  -4  -6  -3    9.40   14.20
  -4  -6  -3   14.40   14.30
  -4  -6  -3   -1.20   12.30
   4  -6   3    8.70   11.20
   4   6   3    7.70   15.10
   4   6   3    8.50   19.70
   4   6   3  -13.50   11.10
  -4   6  -3   -0.30    8.30
   5  -6   3   34.70   16.10
  -5  -6  -3   46.60   15.10
  -5  -6  -3   20.30   15.20
  -5  -6  -3   17.60   13.20
   5   6   3   30.80   15.90
   5   6   3    3.40   13.30
  -5   6  -3   25.10   16.00
  -6  -6  -3   25.10   19.20
   6  -6   3   12.40   13.50
  -6  -6  -3   35.50   18.50
  -6  -6  -3    3.10   14.60
   6   6   3   23.30   16.40
   6   6   3   31.60   13.60
  -6   6  -3    4.10   15.90
  -7  -6  -3   89.59   20.50
  -7  -6  -3   72.39   19.30
  -7  -6  -3  122.99   24.40
   7  -6   3   56.89   17.80
  -7   6  -3   37.80   25.40
   7   6   3   73.89   23.30
   7   6   3   65.59   21.00
   8  -6   3    3.20   13.80
  -8  -6  -3  -12.40   12.90
  -8  -6  -3    2.90   16.30
  -8  -6  -3   44.00   20.50
   8   6   3  -15.20   15.50
   8   6   3  -15.50   12.50
  -9  -6  -3   24.50   16.60
  -9  -6  -3   -3.90   16.70
   9   6   3   -3.20   16.10
   9   6   3  -36.30   19.10
 -10  -6  -3   55.19   20.50
 -10  -6  -3   17.90   22.20
 -10  -6  -3   15.50   22.30
  10   6   3   34.60   22.50
 -10   6  -3   21.10   18.50
 -11  -6  -3   20.20   20.00
 -11  -6  -3  -27.80   24.20
 -11  -6  -3   34.50   16.50
  11   6   3  -15.40   19.40
 -11   6  -3   -0.20   19.50
 -12  -6  -3   16.20   23.70
  12   6   3  -20.70   23.00
 -11  -7   3  -40.80   17.80
 -11  -7   3  -27.10   22.20
  11   7  -3    6.60   26.90
 -10  -7   3  -22.40   13.50
 -10  -7   3  -11.80   21.60
  10  -7  -3  -29.70   16.00
  10   7  -3  -11.50   16.70
  10   7  -3  -27.20   28.50
  -9  -7   3   34.10   19.20
  -9  -7   3   13.80   21.90
   9   7  -3   -6.20   22.60
   9   7  -3   29.20   30.50
  -8  -7   3   86.09   29.40
   8  -7  -3  158.68   27.30
  -8  -7   3   93.49   21.80
   8   7  -3  159.78   32.90
   8   7  -3  111.09   23.90
  -7  -7   3    6.40   14.00
   7  -7  -3    2.20   17.20
  -7  -7   3   -8.70   13.50
   7   7  -3  -11.00   17.30
   7   7  -3    6.70   20.10
  -7   7   3  -11.80   14.30
   6  -7  -3   43.00   16.70
  -6  -7   3   78.39   22.50
  -6  -7   3   43.90   20.30
   6   7  -3   29.80   20.70
   6   7  -3   24.90   19.50
  -6   7   3   46.70   15.90
  -6   7   3   43.20   15.70
  -5  -7   3   30.80   17.70
  -5  -7   3    9.80   14.80
   5  -7  -3   29.70   14.50
   5   7  -3   21.60   19.70
  -5   7   3   17.30   14.40
   5   7  -3   -0.80   12.60
  -5   7   3   11.80   12.90
  -4  -7   3   52.49   17.90
  -4  -7   3   39.90   16.70
  -4   7   3   59.49   17.70
  -4   7   3   49.10   17.80
   4   7  -3   12.70   16.20
   4   7  -3   23.40   17.60
  -3  -7   3   97.69   24.60
  -3  -7   3   32.10   17.10
   3  -7  -3   57.59   15.50
   3  -7  -3   71.19   19.20
   3   7  -3   91.69   21.70
  -3   7   3  107.29   21.80
   3   7  -3   67.39   20.40
  -2  -7   3   15.20   15.90
  -2  -7   3   20.40   14.10
   2  -7  -3   16.00   14.70
   2  -7  -3   19.00   14.40
  -2   7   3   38.80   17.50
   2   7  -3   10.50   16.00
   2   7  -3   19.50   18.60
  -2   7   3   25.10   15.20
  -1  -7   3   -3.10   14.50
   1  -7  -3   35.80   16.30
   1  -7  -3   22.80   15.30
   1   7  -3   43.60   19.00
  -1   7   3   38.10   17.20
  -1   7   3   -1.20   13.90
   1   7  -3   13.70   14.00
   0  -7  -3  131.99   23.20
   0  -7   3  112.09   19.70
   0  -7   3   78.69   20.80
   0  -7  -3   97.59   22.20
   0   7  -3  148.99   23.80
   0   7  -3  116.89   21.90
   0   7   3  143.39   26.20
   0   7   3   77.29   22.20
  -1  -7  -3    6.20   15.10
  -1  -7  -3   20.00   15.70
   1  -7   3    7.30   12.90
   1  -7   3    1.90   14.30
  -1   7  -3   -4.40   12.30
   1   7   3   43.60   19.00
  -1   7  -3    0.60   13.20
   1   7   3   -9.70   13.80
  -2  -7  -3   61.59   19.60
   2  -7   3   32.80   16.60
   2   7   3   51.49   20.70
  -2   7  -3   52.39   14.00
   2   7   3   82.09   22.10
  -2   7  -3   69.49   20.80
  -3  -7  -3    9.60   14.00
   3  -7   3   28.30   15.30
  -3  -7  -3   15.80   13.30
  -3   7  -3   -4.70   13.00
  -3   7  -3   -3.30   12.40
   3   7   3  -16.10   14.60
   3   7   3   50.49   19.10
  -4  -7  -3   68.09   26.00
   4  -7   3   12.30   15.00
  -4  -7  -3   -8.80   13.00
  -4   7  -3   15.00   12.20
   4   7   3   13.30   17.50
  -4   7  -3   -1.60   10.90
   4   7   3    8.40   19.10
  -5  -7  -3   54.29   22.00
   5  -7   3   25.20   15.60
  -5  -7  -3   44.00   19.70
   5   7   3   72.79   24.00
  -5   7  -3    1.30   11.60
   5   7   3   18.80   16.90
  -6  -7  -3   17.40   17.40
  -6  -7  -3    8.80   16.10
   6  -7   3   21.20   14.50
   6   7   3    6.70   15.50
   6   7   3   -9.70   17.30
   7  -7   3  -13.10   14.00
  -7  -7  -3    2.70   19.80
  -7  -7  -3    6.00   13.20
   7   7   3   31.50   22.90
   7   7   3   48.50   19.50
  -8  -7  -3   48.00   19.90
   8  -7   3   17.70   18.40
  -8  -7  -3   22.70   17.40
   8   7   3   10.40   20.20
   8   7   3   41.10   22.50
  -9  -7  -3   49.10   21.40
  -9  -7  -3   47.00   25.30
   9   7   3   29.20   22.10
   9   7   3   40.20   28.50
 -10  -7  -3   15.10   20.00
 -10  -7  -3   21.70   20.90
 -10   7  -3   32.40   22.40
  10   7   3    1.00   23.80
  -8  -8   3   37.30   32.20
   8  -8  -3   56.89   21.10
   8   8  -3   33.20   26.30
   8   8  -3    2.10   20.50
  -7  -8   3   30.60   22.20
  -7  -8   3   50.69   27.10
   7  -8  -3   18.00   19.80
   7   8  -3  -14.90   18.60
   7   8  -3   -6.80   30.20
  -6  -8   3    1.50   19.80
  -6  -8   3    7.50   20.40
   6  -8  -3   20.50   19.10
  -6   8   3    2.80   16.10
   6   8  -3  -20.70   19.80
  -6   8   3   11.30   18.10
   6   8  -3   25.30   28.80
   5  -8  -3  -15.70   17.00
  -5  -8   3    8.90   19.00
  -5  -8   3    7.80   17.30
  -5   8   3   40.30   19.50
   5   8  -3   18.10   23.20
   5   8  -3    2.20   18.20
  -5   8   3  -18.40   14.00
  -4  -8   3   14.10   18.70
   4  -8  -3   14.10   18.90
  -4   8   3   22.80   17.00
  -4   8   3   36.10   20.30
   4   8  -3  -25.40   22.80
   4   8  -3   41.30   19.00
   3  -8  -3   -7.50   13.70
  -3  -8   3   -6.10   17.70
  -3  -8   3   10.50   16.00
   3  -8  -3   -6.70   15.20
   3   8  -3  -13.30   12.60
  -3   8   3    0.10   14.70
  -3   8   3   14.30   15.60
  -2  -8   3   -8.40   14.90
   2  -8  -3   11.60   17.00
   2  -8  -3   27.50   18.60
  -2  -8   3    9.40   20.60
   2   8  -3  -12.00   17.50
  -2   8   3   26.30   17.90
   2   8  -3   13.30   17.70
  -2   8   3   14.60   20.30
  -1  -8   3   30.20   16.30
  -1  -8   3   29.50   16.90
   1  -8  -3   21.60   20.50
   1  -8  -3   75.59   20.20
   1   8  -3   20.50   19.10
  -1   8   3   77.49   21.40
  -1   8   3   49.50   19.90
   1   8  -3   42.60   20.80
   0  -8  -3   42.90   21.40
   0  -8  -3   65.09   21.40
   0  -8   3   18.80   16.80
   0  -8   3   31.30   18.70
   0   8  -3   48.60   18.80
   0   8  -3   57.79   20.40
   0   8   3   48.80   23.30
   0   8   3   66.59   22.80
   1  -8   3   12.60   17.60
  -1  -8  -3   29.70   18.70
  -1  -8  -3   17.80   17.80
   1  -8   3    2.10   15.10
  -1   8  -3   14.90   20.30
   1   8   3   12.40   15.40
  -1   8  -3   -1.40   14.50
   1   8   3   12.80   17.40
  -2  -8  -3   16.40   17.30
   2  -8   3   -2.80   17.30
  -2  -8  -3    4.60   17.10
  -2   8  -3   32.30   18.60
  -2   8  -3   15.40   15.50
   2   8   3   53.99   20.60
   2   8   3   19.60   15.90
   3  -8   3   13.00   19.90
  -3  -8  -3  -39.10   14.60
   3   8   3   -0.30   21.20
   3   8   3  -17.00   13.90
  -3   8  -3   -3.20   14.90
  -3   8  -3  -34.10   14.50
   4  -8   3  -18.80   13.90
  -4  -8  -3    4.20   18.90
   4   8   3  -47.60   21.70
  -4   8  -3   12.80   14.20
  -4   8  -3   30.00   17.00
   4   8   3   10.50   18.50
  -5  -8  -3   -7.40   20.10
  -5  -8  -3   -0.80   19.70
   5  -8   3    0.00   14.90
   5   8   3  -22.80   26.20
  -5   8  -3    4.50   12.50
   5   8   3   20.90   20.90
  -6  -8  -3   54.99   27.00
   6  -8   3   49.99   19.70
  -6  -8  -3   40.50   20.40
   6   8   3  169.68   39.10
  -6   8  -3   91.99   18.90
   6   8   3   99.89   25.30
   7  -8   3   20.20   18.10
   7   8   3   24.20   33.90
   7   8   3   24.50   23.60
  -8  -8  -3   41.20   28.00
   8  -8   3   20.50   21.10
   8   8   3   42.80   32.00
   8   8   3  -21.50   21.30
   5  -9  -3  -23.70   18.90
  -5  -9   3   30.80   23.10
   5   9  -3    3.70   33.90
   5   9  -3   27.60   26.10
  -5   9   3    7.50   19.80
  -5   9   3  -10.30   18.40
  -4  -9   3  -28.30   26.00
   4  -9  -3    2.50   19.00
  -4  -9   3   15.20   21.40
   4   9  -3   30.80   25.90
  -4   9   3  -16.30   19.70
   4   9  -3  -45.90   27.20
  -3  -9   3   25.10   26.30
  -3  -9   3   -2.90   19.40
   3  -9  -3   -9.30   19.00
  -3   9   3   36.70   20.90
   3   9  -3   -6.90   28.60
  -3   9   3    3.30   17.20
   3   9  -3   27.60   23.40
   2  -9  -3   12.00   19.90
   2  -9  -3   65.49   26.10
  -2  -9   3   -1.90   17.30
  -2  -9   3   12.80   25.30
  -2   9   3  -13.00   18.50
   2   9  -3   -3.30   17.40
   2   9  -3   52.19   29.90
  -2   9   3   26.50   23.60
  -1  -9   3    1.40   17.90
  -1  -9   3   -8.30   23.70
   1  -9  -3  -23.50   15.20
   1  -9  -3  -18.50   22.60
  -1   9   3    6.10   19.80
   1   9  -3   17.40   25.70
   1   9  -3  -10.50   19.10
  -1   9   3   34.90   28.20
   0  -9   3   18.60   20.70
   0  -9   3    5.70   17.70
   0  -9  -3   42.30   26.10
   0  -9  -3   28.50   18.90
   0   9  -3   45.90   21.40
   0   9   3   46.30   23.60
   0   9  -3   -5.90   24.90
   0   9   3   70.59   25.60
   1  -9   3   -7.70   17.30
  -1  -9  -3   -6.30   23.70
  -1  -9  -3    8.90   17.20
  -1   9  -3  -14.30   21.80
   1   9   3    1.90   20.80
   1   9   3   39.90   24.20
  -1   9  -3  -12.50   19.50
  -2  -9  -3   17.30   21.80
   2  -9   3    0.50   18.30
  -2  -9  -3  -31.70   24.00
  -2   9  -3   23.50   16.00
   2   9   3   30.50   24.40
  -2   9  -3   31.10   23.70
   2   9   3   55.59   34.70
   3  -9   3   -6.80   20.90
  -3  -9  -3    0.70   19.70
  -3  -9  -3    4.90   27.30
   3   9   3   19.10   30.90
   3   9   3   49.20   22.50
  -3   9  -3   -3.80   17.80
  -4  -9  -3   10.50   23.30
   4  -9   3   12.90   17.90
  -4   9  -3  -17.70   14.50
   4   9   3    1.70   19.50
   4   9   3  -48.60   29.30
   5  -9   3   25.50   19.30
  -5  -9  -3   14.80   22.20
   5   9   3   38.90   23.50
  -5   9  -3   43.60   18.90
 -16   0   4   17.70   20.60
  15   0  -4  -47.60   27.20
 -15   0   4  -12.60   21.70
 -15   0   4  -27.90   17.90
  14   0  -4   84.29   24.50
 -14   0   4   91.69   23.40
 -14   0   4   71.39   24.00
 -13   0   4  -26.80   14.60
 -13   0   4    3.60   14.50
  13   0  -4   46.60   18.80
 -12   0   4  145.29   26.00
 -12   0   4  170.28   28.60
  12   0  -4  176.68   27.90
  11   0  -4   13.70   14.30
 -11   0   4  -12.30   10.60
 -11   0   4    0.60   12.40
 -10   0   4  109.69   19.90
  10   0  -4   77.79   17.80
  10   0  -4   60.89   14.50
  -9   0   4   -2.20   10.50
  -9   0   4    4.60   10.00
   9   0  -4   31.70   10.90
   9   0  -4   16.60    9.90
  -8   0   4   71.69   15.00
   8   0  -4   53.19   13.70
  -8   0   4   55.49   13.30
   8   0  -4   34.80   11.60
  -7   0   4    1.70    7.30
  -7   0   4   -3.90    8.70
   7   0  -4   -3.80    7.90
  -6   0   4   73.79   13.10
   6   0  -4   45.30   11.10
  -6   0   4   40.60   12.10
  -5   0   4    0.40    7.50
  -5   0   4    3.60    8.50
   5   0  -4   -2.30    8.10
  -4   0   4  738.03   40.70
   4   0  -4  746.93   40.60
  -4   0   4  659.33   40.20
   3   0  -4    2.90    7.80
  -3   0   4   -2.70    7.20
   3   0  -4   -7.80    6.80
   2   0  -4  150.68   13.20
   2   0  -4  156.58   13.60
  -2   0   4  141.99   13.00
  -2   0   4  150.18   13.40
   1   0  -4    2.10    4.50
  -1   0   4    3.60    5.80
   1   0  -4    6.10    5.90
   0   0  -4  338.77   19.20
   0   0  -4  320.77   18.80
  -1   0  -4    5.00    4.90
   1   0   4    2.00    4.40
  -1   0  -4    0.00    5.60
   1   0   4   -4.80    4.80
   2   0   4 3419.06  168.78
  -2   0  -4 3595.34  168.58
  -2   0  -4 3459.15  168.38
   2   0   4 3472.55  168.28
   3   0   4    0.50    6.50
  -3   0  -4   -0.60    6.10
   3   0   4    4.40    6.20
   3   0   4    0.50    6.40
  -3   0  -4    4.60    6.40
  -3   0  -4   -2.40    6.60
   4   0   4   13.80    7.40
  -4   0  -4    0.20    6.50
  -4   0  -4    0.90    7.00
   4   0   4    5.60    6.50
  -4   0  -4    6.70    7.40
   4   0   4   18.30    7.60
  -5   0  -4    4.80    7.30
  -5   0  -4   11.00    7.70
  -5   0  -4   10.40    6.80
   5   0   4    7.60    7.30
   5   0   4   -4.70    7.00
   5   0   4    0.10    7.30
  -6   0  -4   94.29   13.90
   6   0   4   68.69   12.40
   6   0   4   82.79   11.10
   6   0   4   45.80    9.00
  -6   0  -4   69.79   12.00
  -6   0  -4   39.60    9.10
  -7   0  -4    0.40    6.00
  -7   0  -4    3.90    7.90
   7   0   4    8.60    7.10
   7   0   4   -7.00    7.00
  -7   0  -4   -2.00    7.50
   7   0   4   -8.80    7.30
  -8   0  -4   28.90    7.90
  -8   0  -4   40.30   11.90
   8   0   4   44.10   10.80
   8   0   4   41.50   12.90
  -8   0  -4   23.50   12.10
   8   0   4   21.90    9.50
  -9   0  -4   18.30    8.60
   9   0   4    6.20   11.30
   9   0   4   26.40   10.50
  -9   0  -4    9.90   11.00
 -10   0  -4    8.50   11.20
  10   0   4   20.60   13.00
  10   0   4   21.40   10.30
 -10   0  -4   14.50   12.00
 -11   0  -4   16.40   11.60
  11   0   4   -7.10   13.60
 -11   0  -4    9.20   13.70
 -12   0  -4   72.99   20.40
 -12   0  -4   43.50   17.40
 -13   0  -4    8.40   14.80
 -13   0  -4   -0.90   18.50
  14   0   4    3.10   23.10
 -14   0  -4    7.70   21.20
 -14   0  -4   24.20   19.60
 -15   0  -4   40.50   26.20
 -15   0  -4   46.60   29.60
  15   0   4  -41.80   25.10
  16   0   4    1.80   31.40
  16  -1  -4   -3.90   25.30
 -16  -1   4  -28.90   28.60
 -16  -1   4   98.29   29.50
 -16   1   4   32.20   23.30
 -16   1   4   90.69   33.10
  16   1  -4   69.19   35.10
 -15  -1   4   15.20   17.60
  15  -1  -4  -25.30   23.40
 -15  -1   4    4.80   23.60
 -15   1   4   -1.70   20.20
  15   1  -4   33.60   27.70
 -15   1   4   23.30   26.50
 -14  -1   4   25.90   19.60
 -14  -1   4    4.60   14.00
  14  -1  -4   -6.20   19.20
  14   1  -4   -1.50   21.60
 -14   1   4   -5.00   17.10
 -14   1   4   -7.10   17.20
 -13  -1   4   63.19   22.10
 -13  -1   4   24.30   18.70
  13   1  -4   57.59   19.80
 -13   1   4   57.19   17.50
 -13   1   4   50.19   23.30
 -12  -1   4   64.49   19.30
 -12  -1   4   50.19   17.90
  12  -1  -4   42.90   16.20
 -12   1   4   46.60   20.60
  12   1  -4   33.40   21.00
 -12   1   4   41.20   17.60
 -11  -1   4   35.60   15.00
 -11  -1   4   45.90   15.60
  11  -1  -4   46.70   15.10
 -11   1   4   39.50   14.20
 -11   1   4   37.30   15.20
  11   1  -4   14.80   14.60
 -10  -1   4   18.70   13.30
  10  -1  -4   19.40   11.60
  10  -1  -4    0.70    9.90
 -10  -1   4  -10.20   10.50
 -10   1   4   -3.60   12.00
 -10   1   4    9.20   10.10
  10   1  -4   22.10   14.60
  -9  -1   4   10.50   12.60
  -9  -1   4    9.50   11.40
   9  -1  -4    9.70    9.80
   9  -1  -4    8.60    9.70
   9   1  -4   20.70   11.80
  -9   1   4    0.50    9.60
  -9   1   4    3.50   13.40
  -8  -1   4  285.37   25.60
  -8  -1   4  327.77   26.40
   8  -1  -4  284.57   22.70
   8  -1  -4  260.27   21.80
   8   1  -4  326.87   26.60
  -8   1   4  303.77   25.00
   8   1  -4  282.37   25.10
  -8   1   4  292.47   23.70
  -7  -1   4   23.70   10.30
   7  -1  -4    7.70    7.80
   7  -1  -4    5.40    8.90
  -7  -1   4    6.20    9.80
   7   1  -4    6.50   11.40
  -7   1   4    4.60    9.00
  -7   1   4   -2.20    8.20
   7   1  -4    6.40    8.90
  -6  -1   4  145.99   16.40
  -6  -1   4  114.69   16.10
   6  -1  -4  105.99   13.30
   6   1  -4   93.19   17.50
  -6   1   4   92.59   14.90
  -6   1   4  121.79   14.60
   6   1  -4   93.09   15.70
   5  -1  -4   12.40    8.50
   5  -1  -4   24.00    8.30
  -5  -1   4   10.30   10.90
  -5  -1   4    9.10    8.90
   5   1  -4   24.30   11.00
  -5   1   4   24.00    8.90
   5   1  -4   14.70   10.00
  -5   1   4   12.30    9.10
   4  -1  -4   -4.70    7.00
   4  -1  -4   -2.10    6.60
  -4  -1   4    2.60    7.30
  -4  -1   4   -8.30    9.10
  -4  -1   4   -7.20    5.30
  -4   1   4   -3.80    7.50
   4   1  -4  -12.60    7.20
   4   1  -4   -8.40    7.90
  -4   1   4  -11.00    7.20
  -3  -1   4   98.49   14.00
   3  -1  -4   78.99   11.20
  -3  -1   4   84.39   12.50
   3  -1  -4   75.99   10.70
  -3  -1   4   78.19    9.80
   3   1  -4   55.39   12.20
   3   1  -4   83.39   13.30
  -3   1   4   76.89   11.30
   3   1  -4   61.29    9.30
  -3   1   4   68.39   10.20
  -2  -1   4  739.23   40.20
   2  -1  -4  719.03   38.90
   2   1  -4  742.23   40.30
  -2   1   4  733.23   39.20
  -2   1   4  713.23   38.80
   2   1  -4  754.52   39.10
   2   1  -4  704.93   40.10
  -1  -1   4    7.30    5.70
   1  -1  -4   14.40    6.40
  -1  -1   4    0.90    3.80
   1  -1  -4    1.30    5.80
   1  -1  -4    4.00    2.80
  -1   1   4   -0.60    5.10
  -1   1   4    7.60    6.00
   1   1  -4   -1.60    6.00
  -1   1   4   -2.20    6.00
   1   1  -4    1.90    6.60
   1   1  -4   -3.30    6.40
   0  -1   4  442.56   23.80
   0  -1  -4  387.66   24.70
   0  -1  -4  426.46   24.80
   0  -1   4  455.15   24.30
   0  -1   4  470.95   25.50
   0  -1  -4  407.36   24.90
   0   1   4  393.36   24.70
   0   1  -4  445.76   24.00
   0   1   4  417.06   24.70
   0   1  -4  463.55   25.90
   0   1   4  404.96   24.50
  -1  -1  -4  533.75   29.50
  -1  -1  -4  491.55   29.00
  -1  -1  -4  496.45   29.30
   1   1   4  484.95   29.30
  -1   1  -4  581.14   26.80
   1   1   4  468.65   28.70
   1   1   4  530.65   29.50
  -2  -1  -4  565.24   34.90
  -2  -1  -4  680.63   35.30
  -2  -1  -4  621.74   35.10
   2   1   4  625.64   35.10
   2   1   4  668.53   35.20
   2   1   4  601.94   35.50
  -3  -1  -4  132.99   14.50
  -3  -1  -4  140.29   13.60
  -3  -1  -4  132.09   14.00
   3   1   4  118.09   13.70
   3   1   4  142.19   13.70
  -3   1  -4  138.69   14.60
   3   1   4  137.79   14.70
  -4  -1  -4  177.88   16.30
  -4  -1  -4  197.98   16.20
  -4  -1  -4  169.98   16.90
   4   1   4  195.68   16.40
   4   1   4  160.38   15.80
   4   1   4  193.18   16.10
  -4   1  -4  184.38   16.30
  -5  -1  -4   42.40   10.70
  -5  -1  -4   64.19   11.40
  -5  -1  -4   55.19   11.40
   5   1   4   40.70    9.80
  -5   1  -4   51.49    9.20
  -5   1  -4   50.59    9.80
   5   1   4   49.70   11.30
  -6  -1  -4  884.11   49.60
  -6  -1  -4  995.60   51.69
  -6  -1  -4  911.81   51.39
   6   1   4  906.91   49.30
  -6   1  -4  803.12   48.80
  -6   1  -4  806.72   47.70
   6   1   4  938.51   51.19
  -6   1  -4  955.80   48.50
  -7  -1  -4   25.70   10.20
  -7  -1  -4   18.00    9.50
  -7  -1  -4    0.40    7.90
   7   1   4   11.70    7.10
  -7   1  -4   15.20    7.30
  -7   1  -4    3.90    6.10
   7   1   4   10.70    8.90
  -8  -1  -4  152.68   18.30
  -8  -1  -4  148.49   14.50
   8  -1   4  120.59   12.80
  -8  -1  -4  165.18   18.20
  -8   1  -4  121.89   13.60
  -8   1  -4  122.19   14.60
  -8   1  -4  137.29   15.40
   8   1   4  152.68   17.70
   8   1   4  102.89   14.80
   8   1   4  145.99   19.10
  -9  -1  -4    9.40   10.80
  -9  -1  -4   15.30    8.50
  -9  -1  -4    3.60   10.10
   9   1   4   -2.30    8.00
   9   1   4    3.60   11.40
   9   1   4   31.80   11.80
  -9   1  -4    6.10   10.40
  -9   1  -4    1.70   11.30
  -9   1  -4    6.70    8.30
  -9   1  -4   10.80    8.60
 -10  -1  -4   55.29   13.30
 -10  -1  -4   66.89   18.70
  10  -1   4   36.00   13.30
 -10  -1  -4   36.60   11.00
  10   1   4   61.29   16.70
 -10   1  -4   44.20   13.80
 -10   1  -4   73.39   15.20
  10   1   4   26.70   12.80
 -11  -1  -4   38.20   15.20
 -11  -1  -4   22.00   15.00
 -11   1  -4    9.40   11.60
 -11   1  -4   17.20   12.50
  11   1   4   24.40   16.50
 -12  -1  -4    8.10   15.60
 -12  -1  -4   30.30   17.00
 -12   1  -4    9.50   15.80
  12   1   4   -8.00   16.00
 -12   1  -4   30.00   17.00
 -13  -1  -4   36.20   24.00
 -13  -1  -4   43.90   19.60
  13   1   4   23.90   23.40
 -13   1  -4   35.20   17.80
 -13   1  -4   23.60   17.90
 -14  -1  -4    7.00   23.70
 -14  -1  -4   36.20   19.80
 -14   1  -4    7.80   17.60
 -14   1  -4    0.00   15.90
  14   1   4   -3.50   22.40
 -15  -1  -4   14.70   26.20
 -15  -1  -4   28.20   18.80
 -15   1  -4   -5.60   17.30
 -16   2   4    2.50   21.80
 -15  -2   4   22.90   26.60
 -15  -2   4   -0.70   21.10
 -15   2   4   36.50   20.30
 -15   2   4  -12.30   17.00
 -14  -2   4   10.20   23.30
 -14  -2   4   31.40   21.00
 -14   2   4   67.69   18.50
 -14   2   4   29.50   22.20
 -13  -2   4    4.60   18.10
  13  -2  -4  -20.90   13.70
 -13  -2   4   34.10   16.10
 -13   2   4   -4.10   18.30
 -13   2   4   34.80   16.20
  12  -2  -4   26.40   14.20
 -12  -2   4   33.40   18.90
 -12  -2   4   23.70   18.10
  12   2  -4   40.10   18.20
 -12   2   4   46.20   14.10
 -12   2   4   42.50   17.90
 -11  -2   4   79.49   20.80
 -11  -2   4   57.89   18.00
  11  -2  -4   48.70   14.50
  11   2  -4   35.70   17.70
  11   2  -4   16.60   15.10
 -11   2   4   58.29   15.90
 -11   2   4   46.00   17.50
  10  -2  -4   51.99   11.40
 -10  -2   4   59.19   17.50
  10  -2  -4   56.49   13.20
 -10  -2   4   94.09   18.80
 -10   2   4  101.19   18.90
  10   2  -4   83.69   17.70
 -10   2   4   83.89   15.20
  10   2  -4   39.60   16.70
   9  -2  -4  163.28   17.10
  -9  -2   4  217.68   23.40
  -9  -2   4  218.18   24.20
   9  -2  -4  213.88   18.00
  -9   2   4  206.58   20.00
   9   2  -4  196.48   24.50
   9   2  -4  215.08   23.30
   8  -2  -4   38.60    9.70
   8  -2  -4   46.00   11.00
  -8  -2   4   51.49   15.30
  -8  -2   4   58.79   14.90
   8   2  -4   49.30   15.20
  -8   2   4   27.40   11.50
  -8   2   4   52.09   10.90
   7  -2  -4   42.10    9.70
   7  -2  -4   20.70    8.10
  -7  -2   4   37.40    7.10
  -7  -2   4   17.80   11.60
  -7  -2   4   30.10   12.30
   7   2  -4   30.20   12.80
  -7   2   4   32.00   10.20
   7   2  -4   34.10   13.40
  -6  -2   4  108.99   12.70
   6  -2  -4  118.79   11.90
   6  -2  -4   88.99   11.60
  -6  -2   4  106.39   17.60
  -6  -2   4   76.39   14.10
  -6   2   4  113.19   13.10
   6   2  -4  105.29   17.10
   6   2  -4   87.99   12.10
  -6   2   4  102.29   13.30
   5  -2  -4  312.17   21.30
  -5  -2   4  348.37   26.20
  -5  -2   4  372.16   23.50
  -5  -2   4  311.17   25.30
   5  -2  -4  318.37   22.40
   5  -2  -4  314.57   21.60
  -5   2   4  321.27   22.30
   5   2  -4  319.27   25.40
   5   2  -4  358.46   22.60
   5   2  -4  325.27   25.90
  -5   2   4  330.77   23.10
   4  -2  -4   59.09    9.70
  -4  -2   4   38.20   10.70
   4  -2  -4   69.79    9.90
  -4  -2   4   53.39   10.60
   4  -2  -4   47.00    9.50
  -4  -2   4   67.49   13.90
  -4   2   4   43.20    9.90
  -4   2   4   76.29   11.50
   4   2  -4   46.00   10.20
  -4   2   4   62.19   10.60
   4   2  -4   32.20   11.20
   4   2  -4   40.80   12.10
  -3  -2   4  858.31   47.90
   3  -2  -4  782.72   45.50
   3  -2  -4  783.52   44.60
  -3  -2   4  900.31   48.00
   3  -2  -4  900.21   45.30
  -3  -2   4  890.51   47.00
   3   2  -4  907.21   48.50
  -3   2   4  772.52   45.10
   3   2  -4  892.41   48.20
   3   2  -4  911.31   47.50
  -3   2   4  789.02   44.70
  -3   2   4  780.62   45.10
   2  -2  -4  581.34   37.10
  -2  -2   4  698.53   38.20
   2  -2  -4  684.23   36.30
  -2  -2   4  679.43   38.50
  -2  -2   4  717.43   38.80
   2  -2  -4  602.84   36.20
  -2   2   4  632.44   36.20
  -2   2   4  627.74   37.10
   2   2  -4  691.93   39.00
  -2   2   4  641.94   36.70
   2   2  -4  701.73   38.60
   2   2  -4  707.33   38.60
  -1  -2   4  105.39   11.60
   1  -2  -4   92.29   13.20
   1  -2  -4   79.09   10.80
  -1   2   4   86.49   12.70
   1   2  -4   81.39   11.90
   1   2  -4  100.59   13.80
   1   2  -4   82.09   11.80
  -1   2   4   90.69   11.40
  -1   2   4   87.59   11.60
   0  -2   4  240.48   16.50
   0  -2  -4  222.78   17.40
   0  -2   4  253.17   19.70
   0  -2  -4  236.48   17.70
   0  -2   4  191.98   15.60
   0  -2  -4  242.88   18.80
   0   2  -4  260.67   19.80
   0   2  -4  239.98   16.60
   0   2   4  232.58   18.10
   0   2  -4  228.58   16.40
   0   2   4  229.48   18.30
   0   2   4  223.28   17.40
  -1  -2  -4 1675.53   84.69
  -1  -2  -4 1705.23   84.99
  -1  -2  -4 1665.33   84.69
   1  -2   4 1771.42   85.89
  -1   2  -4 1609.04   81.59
   1   2   4 1682.13   84.59
  -1   2  -4 1524.75   81.39
   1   2   4 1666.03   84.99
   1   2   4 1622.94   84.49
  -1   2  -4 1659.13   85.59
  -2  -2  -4  110.19   14.10
  -2  -2  -4  102.99   14.40
   2  -2   4  106.09   14.70
  -2  -2  -4   93.59   13.50
   2   2   4  117.79   14.20
   2   2   4  125.79   16.20
  -2   2  -4  103.69   14.50
   2   2   4  110.09   13.30
  -3  -2  -4  494.05   30.90
   3  -2   4  461.95   30.40
  -3  -2  -4  496.65   31.00
  -3  -2  -4  457.25   31.10
   3   2   4  459.25   30.60
   3   2   4  491.15   31.60
  -3   2  -4  514.85   31.00
   3   2   4  489.55   30.10
  -4  -2  -4  126.29   15.10
  -4  -2  -4  109.49   14.00
  -4  -2  -4  102.19   16.20
   4   2   4  111.99   15.40
   4   2   4  101.69   14.50
   4   2   4  121.59   14.80
  -4   2  -4  118.09   15.70
  -4   2  -4  116.29   15.10
  -5  -2  -4  425.16   29.40
  -5  -2  -4  463.75   29.30
  -5  -2  -4  416.06   30.10
   5   2   4  477.05   29.60
  -5   2  -4  386.86   28.50
  -5   2  -4  446.36   30.70
   5   2   4  428.76   30.70
   5   2   4  426.76   30.00
  -6  -2  -4  515.05   34.40
  -6  -2  -4  541.55   36.50
  -6  -2  -4  552.84   36.60
   6   2   4  537.75   36.50
   6   2   4  545.25   36.10
   6   2   4  578.24   35.00
  -6   2  -4  585.14   36.20
  -6   2  -4  519.55   34.20
  -7  -2  -4   21.00    8.40
  -7  -2  -4    5.00   10.00
  -7  -2  -4    0.30    8.80
   7   2   4    6.10   10.40
  -7   2  -4    1.20    8.60
  -7   2  -4    2.80    7.30
   7   2   4    5.80    7.40
   7   2   4   23.60   10.80
  -8  -2  -4   14.20   12.00
  -8  -2  -4   24.10   12.60
  -8  -2  -4   29.40   10.30
   8   2   4   25.90   11.10
  -8   2  -4    5.30    9.60
   8   2   4   28.20   10.30
   8   2   4    5.50   10.80
  -8   2  -4   30.10    9.00
  -9  -2  -4  244.28   25.40
  -9  -2  -4  214.48   21.70
  -9  -2  -4  244.78   24.80
  -9   2  -4  183.88   19.40
   9   2   4  217.58   23.60
   9   2   4  239.18   25.80
   9   2   4  231.78   22.10
  -9   2  -4  218.88   23.60
 -10  -2  -4   38.50   13.40
 -10  -2  -4   14.10   10.60
 -10  -2  -4   39.80   14.30
  10   2   4   13.50   14.10
 -10   2  -4   24.90   11.10
 -10   2  -4   29.30   10.50
 -10   2  -4   24.30   12.70
  10   2   4    6.00   10.20
 -10   2  -4   20.80   10.70
  10   2   4   43.60   11.90
 -11  -2  -4    8.30   14.70
 -11  -2  -4   20.50   16.50
 -11  -2  -4   10.90   10.60
 -11   2  -4    1.00   10.70
 -11   2  -4   14.50   12.20
  11   2   4    1.80   12.50
  12   2   4   38.90   15.00
 -12   2  -4   14.80   13.50
 -12   2  -4   57.69   17.50
 -13  -2  -4  -18.10   18.60
 -13  -2  -4   30.70   19.40
  13   2   4    2.50   17.00
 -13   2  -4    5.80   12.80
 -13   2  -4   -0.70   16.10
 -14  -2  -4   27.80   21.10
 -14  -2  -4  -29.30   21.50
 -14   2  -4   20.00   18.00
 -14   2  -4   28.00   19.80
  14   2   4   10.80   23.50
 -15  -2  -4   15.90   24.00
 -15  -2  -4   23.30   29.10
 -15   2  -4  -14.90   16.30
 -15   2  -4   19.60   22.50
 -15  -3   4   12.40   28.90
 -15  -3   4    0.40   20.80
 -15   3   4   10.70   20.70
 -15   3   4  -19.80   16.80
 -14  -3   4   -4.00   20.30
 -14  -3   4   82.89   26.70
 -14   3   4   49.50   22.70
 -14   3   4   36.60   18.70
  14   3  -4    2.50   23.90
 -13  -3   4   51.99   22.60
 -13  -3   4    7.00   23.50
 -13   3   4   27.10   15.70
  13   3  -4   49.00   25.70
 -13   3   4    1.00   20.40
 -12  -3   4   76.29   24.00
 -12  -3   4   26.10   19.00
 -12   3   4   26.10   17.40
 -12   3   4   71.39   18.10
  12   3  -4   21.60   22.20
 -11  -3   4   -4.00   16.70
 -11  -3   4   -8.80   14.60
 -11  -3   4    8.10   10.10
  11   3  -4   15.50   20.80
 -11   3   4  -26.70   12.90
 -11   3   4   -1.70   13.50
  11   3  -4   17.40   17.70
 -10  -3   4   26.00    8.90
 -10  -3   4   26.70   15.30
 -10  -3   4   43.80   20.10
  10   3  -4   30.50   16.10
 -10   3   4   17.00   12.90
  10   3  -4   51.49   16.40
 -10   3   4   36.70   12.10
  -9  -3   4  235.58   26.20
  -9  -3   4  204.88   20.50
  -9  -3   4  231.98   26.30
   9   3  -4  235.58   27.60
   9   3  -4  236.38   26.70
   9   3  -4  241.08   21.70
  -9   3   4  218.78   21.20
  -8  -3   4   35.30   13.70
  -8  -3   4   26.80   15.00
  -8  -3   4   25.60    9.80
   8  -3  -4   25.30    9.70
  -8   3   4   27.70   11.70
  -8   3   4   24.00    9.70
   8   3  -4   17.50   14.40
  -8   3   4   19.50    9.30
   8   3  -4   26.80   14.80
   8   3  -4    6.80    9.60
  -7  -3   4  471.55   30.80
  -7  -3   4  457.85   34.40
  -7  -3   4  501.55   36.00
   7  -3  -4  440.36   31.10
  -7   3   4  454.65   29.50
   7   3  -4  478.85   31.50
  -7   3   4  445.96   30.80
   7   3  -4  457.05   36.20
  -7   3   4  392.26   29.30
   7   3  -4  462.45   35.10
  -6  -3   4   29.30   12.60
   6  -3  -4    4.50    8.40
  -6  -3   4   19.90    9.10
  -6  -3   4   12.50    9.90
   6   3  -4    4.90   11.20
  -6   3   4   28.40    9.70
  -6   3   4   29.30    9.20
  -6   3   4    6.70    8.10
   6   3  -4   17.30    9.30
   6   3  -4   13.70   11.60
   5  -3  -4   76.99   11.10
  -5  -3   4  132.79   18.90
  -5  -3   4  111.99   17.70
  -5  -3   4   96.39   14.00
   5  -3  -4   86.79   14.20
   5  -3  -4   80.09   10.30
   5   3  -4   99.29   16.40
  -5   3   4  103.09   12.20
  -5   3   4  112.49   15.40
   5   3  -4  133.29   19.00
  -5   3   4   88.19   13.00
   4  -3  -4   14.50    7.30
  -4  -3   4   -1.40    9.80
   4  -3  -4    1.40    7.80
  -4  -3   4    5.50    8.80
  -4  -3   4   11.90    9.90
   4  -3  -4   13.50    7.10
   4   3  -4    2.20    9.10
   4   3  -4   14.80   10.30
  -4   3   4  -10.70    9.30
  -4   3   4   17.90    7.50
   4   3  -4    8.10   10.30
  -4   3   4   14.30    7.80
   3  -3  -4    7.50    6.30
   3  -3  -4    3.80    7.00
  -3  -3   4    1.00    9.10
  -3  -3   4   -2.50    7.70
  -3  -3   4   11.70   10.50
   3  -3  -4   -6.90    7.90
   3   3  -4   -0.10    9.00
  -3   3   4    5.80    6.50
   3   3  -4   11.20    9.90
  -3   3   4   12.40    8.20
  -3   3   4    9.40    8.60
   3   3  -4    5.30    9.50
   2  -3  -4    4.80    7.30
  -2  -3   4    7.00    8.60
  -2  -3   4    6.40    7.00
  -2  -3   4   11.30    8.90
   2  -3  -4   11.80    9.30
   2  -3  -4    5.60    7.10
   2   3  -4    0.10    8.20
  -2   3   4    8.50    8.40
  -2   3   4   17.80    7.90
   2   3  -4    4.40    8.70
   2   3  -4   10.50    8.50
  -2   3   4   20.80    8.90
  -1  -3   4   10.20    7.60
  -1  -3   4    2.80    7.50
  -1  -3   4   13.20    8.50
   1  -3  -4    4.50    6.70
   1  -3  -4    7.40    8.00
   1  -3  -4   -5.90    6.40
   1   3  -4    2.30    7.20
  -1   3   4   -5.00    6.40
  -1   3   4   11.00    9.50
   1   3  -4    5.90    7.40
  -1   3   4    4.70    7.40
   1   3  -4   -0.30    8.20
   0  -3  -4   10.10    8.90
   0  -3  -4    9.90    9.00
   0  -3   4    0.20    9.60
   0  -3   4   16.20    8.00
   0  -3  -4    2.70    5.20
   0  -3   4   14.50    7.60
   0   3   4   10.70    7.90
   0   3   4    2.10    7.90
   0   3  -4   -3.20    6.50
   0   3  -4    8.20    7.30
   0   3  -4    0.40    7.80
   0   3   4    4.60    9.40
  -1  -3  -4  227.68   18.40
   1  -3   4  176.88   19.90
  -1  -3  -4  221.38   19.20
   1  -3   4  178.38   14.50
  -1  -3  -4  195.98   18.00
   1  -3   4  189.78   14.40
   1   3   4  226.28   18.10
  -1   3  -4  206.18   20.00
   1   3   4  213.88   19.50
  -1   3  -4  171.58   14.70
  -1   3  -4  171.38   15.20
   1   3   4  221.78   18.50
  -2  -3  -4  283.97   23.50
  -2  -3  -4  284.47   23.20
  -2  -3  -4  290.57   23.20
   2  -3   4  299.97   24.40
   2   3   4  268.57   22.50
   2   3   4  284.07   22.50
   2   3   4  294.17   23.40
  -2   3  -4  357.26   25.00
  -3  -3  -4  109.59   15.80
  -3  -3  -4   78.19   14.60
  -3  -3  -4  116.29   17.30
   3  -3   4   70.89   14.40
   3   3   4   92.29   14.30
  -3   3  -4   64.19   12.80
   3   3   4   77.79   14.00
   3   3   4   79.09   15.00
  -4  -3  -4  602.64   39.20
  -4  -3  -4  657.43   39.80
  -4  -3  -4  615.84   38.80
   4   3   4  632.84   38.60
   4   3   4  602.64   39.90
   4   3   4  608.64   39.00
  -4   3  -4  567.54   38.60
  -5  -3  -4   -0.90    9.00
  -5  -3  -4    6.40    9.30
   5   3   4   28.80   11.10
  -5   3  -4    8.80    9.00
   5   3   4   12.80    9.60
   5   3   4   32.10   12.20
  -6  -3  -4  157.68   19.10
  -6  -3  -4  145.89   17.10
  -6  -3  -4  152.38   19.00
   6   3   4  114.59   17.10
   6   3   4  134.79   21.00
   6   3   4  170.18   17.40
  -6   3  -4  137.99   18.80
  -6   3  -4  146.19   17.70
  -7  -3  -4   52.89   14.60
  -7  -3  -4   49.00   15.00
  -7  -3  -4   54.29   13.80
   7   3   4   47.80   12.70
   7   3   4   41.40   13.60
  -7   3  -4   43.00   12.80
   7   3   4   36.00   11.80
  -7   3  -4   62.69   14.00
  -8  -3  -4   22.10   14.30
  -8  -3  -4    6.60   11.60
  -8  -3  -4   13.30   10.00
   8   3   4   15.70    9.30
   8   3   4   20.60   13.90
  -8   3  -4   29.80   11.40
   8   3   4    3.70   12.20
  -8   3  -4   14.20   11.00
  -9  -3  -4  226.08   26.60
  -9  -3  -4  245.78   26.90
  -9  -3  -4  211.08   23.80
   9   3   4  215.78   26.50
  -9   3  -4  218.18   22.90
   9   3   4  234.38   24.60
   9   3   4  278.27   26.70
  -9   3  -4  245.48   23.30
 -10  -3  -4    2.30   14.40
 -10  -3  -4   18.10   13.70
 -10  -3  -4    4.80   12.10
  10   3   4   10.50   15.80
 -10   3  -4    6.30   12.20
  10   3   4   -9.90   12.10
  10   3   4   25.60   18.40
 -10   3  -4   15.30   10.80
 -11  -3  -4   49.80   18.60
 -11  -3  -4   22.90   11.20
 -11  -3  -4   14.30   17.40
 -11   3  -4   22.40   13.60
  11   3   4   17.60   16.80
  11   3   4   42.90   19.60
 -11   3  -4   34.60   10.60
 -12  -3  -4   19.80   14.60
 -12  -3  -4    0.40   13.30
 -12  -3  -4   13.20   19.40
 -12   3  -4   32.90   13.00
  12   3   4   -4.20   19.00
  12   3   4  -20.40   18.90
 -13  -3  -4   36.20   13.60
 -13  -3  -4   18.20   22.30
 -13  -3  -4   42.80   20.40
 -13   3  -4   46.00   15.90
  13   3   4   41.10   20.90
 -14  -3  -4   -3.20   27.70
 -14  -3  -4  -18.90   20.90
  14   3   4   -4.60   27.50
 -14   3  -4   -0.10   18.10
 -15  -3  -4  -41.40   21.00
 -15  -3  -4   -7.00   33.20
 -15   3  -4   19.60   16.90
 -14  -4   4   32.10   21.80
 -14  -4   4   21.60   28.40
  14   4  -4   11.80   27.00
 -14   4   4   -7.30   18.50
 -13  -4   4   12.50   13.10
 -13  -4   4  -31.40   24.40
  13   4  -4  -11.90   23.30
 -13   4   4  -15.00   15.40
 -13   4   4   16.30   13.00
 -12  -4   4  -16.50   18.00
 -12  -4   4   -0.50   11.20
 -12   4   4  -20.80   14.00
 -12   4   4   -3.50   10.90
  12   4  -4  -10.70   19.90
 -11  -4   4   18.60   15.30
 -11  -4   4    1.80    8.40
 -11  -4   4    3.60   16.20
  11   4  -4    0.70   16.80
  11   4  -4    6.40   18.10
 -11   4   4   -0.80   11.50
 -11   4   4  -23.20   13.10
 -11   4   4   18.60    9.90
  11   4  -4  -22.20   12.40
 -10  -4   4   41.40   20.50
 -10  -4   4   24.40   11.50
 -10  -4   4    6.20   14.50
 -10   4   4   19.90   11.00
 -10   4   4   -2.00   10.80
  10   4  -4   14.50   19.00
  10   4  -4    5.60   15.90
  10   4  -4   13.70   14.40
  -9  -4   4  451.15   40.10
  -9  -4   4  404.06   33.70
   9  -4  -4  428.26   33.20
  -9  -4   4  438.56   39.90
  -9   4   4  384.16   30.40
   9   4  -4  423.96   38.10
  -9   4   4  470.95   35.00
   9   4  -4  432.76   33.40
  -9   4   4  484.05   32.90
   9   4  -4  484.05   39.40
  -8  -4   4  -12.60    9.50
  -8  -4   4   10.20   16.20
  -8  -4   4   24.90   14.60
   8  -4  -4   40.10   13.70
   8   4  -4    9.30   11.80
   8   4  -4    5.80   14.40
  -8   4   4    0.00    8.40
   8   4  -4   33.70   14.00
   7  -4  -4   23.40   11.50
  -7  -4   4   35.80   15.40
  -7  -4   4   13.90    9.90
  -7  -4   4   23.60   12.80
  -7   4   4   17.40   10.40
   7   4  -4   17.30   12.30
  -7   4   4   10.00   10.20
   7   4  -4    2.30   11.70
   7   4  -4   23.70   16.10
  -6  -4   4   50.89   17.40
  -6  -4   4   56.49   15.40
   6  -4  -4   35.70   10.90
  -6  -4   4   49.70   13.60
   6   4  -4   53.89   15.50
   6   4  -4   28.10   13.50
   6   4  -4   44.60   16.50
  -6   4   4   52.79   11.70
  -6   4   4   36.10   11.90
  -6   4   4   48.50   12.30
   5  -4  -4  123.39   18.10
  -5  -4   4  112.19   18.60
  -5  -4   4  159.08   23.00
  -5  -4   4  107.69   16.80
   5   4  -4  133.19   20.90
  -5   4   4  100.69   13.40
  -5   4   4  110.89   14.20
   5   4  -4  104.49   16.70
  -5   4   4  118.79   17.10
   5   4  -4  144.09   23.20
  -4  -4   4  109.59   18.60
   4  -4  -4   93.99   11.70
   4  -4  -4   92.99   16.30
   4  -4  -4   91.09   12.00
  -4  -4   4  109.79   19.20
  -4  -4   4   91.29   16.80
   4   4  -4   92.49   16.40
   4   4  -4  107.39   18.00
   4   4  -4  116.39   19.60
  -4   4   4   92.79   14.30
  -4   4   4  110.69   15.80
  -4   4   4   92.39   13.90
  -3  -4   4  116.29   17.10
  -3  -4   4  133.79   19.70
   3  -4  -4  129.69   13.40
   3  -4  -4  126.29   16.90
  -3  -4   4   99.49   17.50
   3  -4  -4  124.59   13.00
   3   4  -4   97.59   17.00
   3   4  -4  117.09   16.20
  -3   4   4   88.19   13.60
  -3   4   4  122.89   16.50
   3   4  -4  119.59   19.60
  -3   4   4  105.09   13.40
   2  -4  -4   91.99   16.50
  -2  -4   4   78.79   15.30
   2  -4  -4  116.49   13.30
  -2  -4   4   90.49   17.20
   2  -4  -4  100.19   12.30
  -2   4   4  122.19   17.10
  -2   4   4  106.19   13.60
   2   4  -4   81.79   15.50
   2   4  -4   87.89   16.70
   2   4  -4   67.19   15.40
  -2   4   4   89.79   13.30
  -1  -4   4    6.30    8.50
  -1  -4   4   -1.90    8.80
   1  -4  -4   -0.80    8.70
   1  -4  -4   -2.80    6.80
   1  -4  -4    4.10    7.10
  -1  -4   4   -0.40    7.10
   1   4  -4   -4.70    7.30
   1   4  -4    2.80    9.60
  -1   4   4   10.30    8.10
  -1   4   4   10.90    8.10
   1   4  -4   10.40    8.50
  -1   4   4   -0.60    9.20
   0  -4   4    2.60    8.80
   0  -4   4   15.20    8.80
   0  -4  -4    1.60    9.10
   0  -4  -4   -1.50    7.60
   0  -4   4    1.80    8.00
   0   4   4   -5.60    7.10
   0   4   4    5.10   10.60
   0   4  -4    5.80    9.10
   0   4  -4   15.10    7.50
   0   4  -4   14.40    8.30
   0   4   4    2.50    9.20
   1  -4   4   71.29   10.60
  -1  -4  -4  100.19   16.80
   1  -4   4   65.69   15.40
  -1  -4  -4   97.59   16.20
  -1  -4  -4   86.49   17.10
   1  -4   4   89.89   12.20
   1   4   4   86.89   15.30
   1   4   4   77.19   14.80
  -1   4  -4   63.59   14.80
  -1   4  -4   72.89   11.90
  -1   4  -4   75.09   11.00
   1   4   4   94.79   17.20
  -2  -4  -4   92.79   15.70
  -2  -4  -4   69.69   15.60
   2  -4   4   66.29   14.20
  -2  -4  -4   75.09   15.00
   2   4   4   63.09   13.40
   2   4   4   52.09   14.40
  -2   4  -4   56.29   11.20
  -2   4  -4   56.89   10.40
  -2   4  -4   60.19   14.40
   2   4   4   59.79   13.70
  -3  -4  -4   44.60   11.90
  -3  -4  -4   90.29   15.90
  -3  -4  -4   85.89   16.10
   3  -4   4   61.79   15.20
   3   4   4   66.79   14.30
   3   4   4   62.59   14.10
   3   4   4   66.49   13.20
  -3   4  -4   40.30   12.80
  -4  -4  -4  100.59   18.80
  -4  -4  -4   94.99   17.10
   4  -4   4   88.29   17.50
  -4  -4  -4  103.09   17.10
   4   4   4   83.29   17.30
  -4   4  -4   92.99   15.80
   4   4   4   95.59   16.90
   4   4   4   89.49   18.10
  -5  -4  -4    0.60    9.80
   5  -4   4    7.50    8.90
  -5  -4  -4   28.10   12.50
  -5  -4  -4    8.80   11.90
   5   4   4   17.30   11.10
  -5   4  -4   21.10   10.70
   5   4   4   15.30   12.70
  -6  -4  -4    7.80   12.20
  -6  -4  -4   -6.00    9.90
  -6  -4  -4    3.60   12.00
   6  -4   4   19.50   10.20
   6   4   4    4.90   11.10
   6   4   4   37.80   13.20
  -6   4  -4   -2.80    9.30
   6   4   4    3.00   10.30
  -7  -4  -4  117.09   21.90
  -7  -4  -4  152.78   21.40
  -7  -4  -4  111.89   18.70
   7   4   4  102.69   17.30
   7   4   4  124.69   23.40
  -7   4  -4  129.79   20.10
   7   4   4  148.49   21.40
  -8  -4  -4   64.79   17.60
  -8  -4  -4   55.79   19.20
  -8  -4  -4   61.29   17.10
  -8   4  -4   77.69   15.60
  -8   4  -4   43.50   16.60
   8   4   4   28.80   16.10
   8   4   4   90.89   20.40
  -9  -4  -4   27.70   18.80
  -9  -4  -4   30.00   14.40
  -9  -4  -4   48.20   15.80
  -9   4  -4    7.20   13.80
   9   4   4   10.50   13.80
  -9   4  -4   36.20   15.90
   9   4   4   37.90   17.70
   9   4   4   40.90   17.70
 -10  -4  -4    3.10   16.80
 -10  -4  -4    0.90    9.50
 -10  -4  -4    1.50   14.30
  10   4   4  -15.30   15.30
  10   4   4  -20.20   15.50
 -10   4  -4    2.70   12.10
 -10   4  -4   -9.30   11.60
  10   4   4   14.30   14.60
 -11  -4  -4   13.70   18.10
 -11  -4  -4    7.60   18.80
 -11  -4  -4   -3.40   13.30
 -11   4  -4  -19.00   12.30
  11   4   4   26.30   20.90
  11   4   4   -4.80   16.70
 -11   4  -4   17.70   13.10
 -12  -4  -4   13.70   19.50
 -12  -4  -4  -14.00   25.10
 -12  -4  -4   -5.40   14.70
 -12   4  -4  -11.20   16.80
 -12   4  -4   13.80   11.50
  12   4   4  -34.00   16.80
  12   4   4  -28.70   18.40
 -13  -4  -4   24.10   21.60
 -13  -4  -4    5.90   15.00
 -13  -4  -4  -26.20   26.10
  13   4   4   16.40   21.70
 -14  -4  -4  -18.30   19.80
 -14  -4  -4  -25.50   34.00
 -14  -4  -4   -6.20   16.40
  14   4   4  -13.50   26.20
  14   4   4  -56.09   26.90
 -13  -5   4  -15.50   21.20
 -13  -5   4    9.90   15.20
 -13  -5   4  -49.20   26.00
  13   5  -4   21.50   22.40
  13   5  -4  -24.40   19.40
 -12  -5   4   77.09   27.50
 -12  -5   4   63.69   16.30
 -12  -5   4   74.79   24.60
  12   5  -4   25.60   20.50
 -12   5   4   42.90   16.70
  12   5  -4   45.60   22.70
 -11  -5   4   46.20   22.90
 -11  -5   4   58.79   22.10
 -11  -5   4   36.80   14.00
  11   5  -4   10.70   19.90
  11   5  -4   43.00   23.70
  10  -5  -4   -2.20   13.60
 -10  -5   4   19.70   17.50
 -10  -5   4   20.50   15.40
 -10  -5   4   -8.40    9.60
 -10   5   4   -2.10   11.00
  10   5  -4   10.80   18.60
  10   5  -4   -4.10   18.50
 -10   5   4  -27.50   12.00
  10   5  -4   -4.40   20.10
  -9  -5   4   35.10   13.00
  -9  -5   4    2.70   15.30
   9   5  -4    4.20   16.90
  -8  -5   4   22.60   11.70
  -8  -5   4   50.89   17.50
  -8  -5   4   44.50   17.20
   8   5  -4   21.70   14.40
   8   5  -4   39.90   15.30
  -8   5   4   60.79   12.60
   8   5  -4   44.00   16.20
  -8   5   4   50.99   13.40
  -7  -5   4  198.48   31.20
  -7  -5   4  174.98   24.10
  -7  -5   4  158.78   24.60
   7  -5  -4  228.28   25.40
  -7   5   4  169.08   20.90
   7   5  -4  126.39   26.10
   7   5  -4  227.88   27.40
   7   5  -4  161.38   28.30
  -7   5   4  188.58   19.50
  -7   5   4  206.18   19.30
  -6  -5   4  588.14   44.40
   6  -5  -4  620.24   43.90
  -6  -5   4  681.73   47.90
  -6  -5   4  586.34   43.70
  -6   5   4  577.24   38.90
  -6   5   4  591.44   39.40
   6   5  -4  590.24   45.10
  -6   5   4  665.43   44.60
   6   5  -4  682.83   47.30
   6   5  -4  614.74   45.40
  -5  -5   4  255.27   24.00
  -5  -5   4  243.78   25.40
  -5  -5   4  207.88   24.90
   5   5  -4  211.98   25.70
   5   5  -4  173.98   23.80
  -5   5   4  221.98   21.10
   5   5  -4  219.68   25.60
  -5   5   4  252.37   21.10
  -5   5   4  227.58   23.50
  -4  -5   4  137.99   24.30
   4  -5  -4  121.79   13.40
  -4  -5   4  130.09   22.50
  -4  -5   4  134.19   18.60
  -4   5   4  146.09   19.60
  -4   5   4  140.39   16.70
   4   5  -4  151.38   24.30
  -4   5   4  138.99   16.90
   4   5  -4  129.79   19.10
   4   5  -4  120.19   20.80
   3  -5  -4   65.99   12.60
  -3  -5   4   47.40   15.70
   3  -5  -4   53.99   13.40
   3  -5  -4   56.09   12.70
  -3  -5   4   58.89   15.00
  -3  -5   4   47.40   14.00
  -3   5   4   65.89   12.80
  -3   5   4   53.39   15.10
   3   5  -4   52.99   15.30
   3   5  -4   56.39   16.50
   3   5  -4   56.09   16.10
  -3   5   4   70.89   15.00
  -2  -5   4   42.20   13.50
  -2  -5   4   52.19   16.90
  -2  -5   4   61.79   14.10
   2  -5  -4   39.50   15.00
   2  -5  -4   60.19   12.40
   2  -5  -4   60.19   12.40
  -2   5   4   50.49   13.70
   2   5  -4   35.50   14.20
  -2   5   4   80.19   15.60
   2   5  -4   51.69   13.80
  -2   5   4   81.39   17.30
   2   5  -4   47.70   13.60
   1  -5  -4   58.49   12.80
  -1  -5   4   65.79   13.10
   1  -5  -4   61.39   12.10
  -1  -5   4   55.59   14.40
   1  -5  -4   59.99   15.40
  -1  -5   4   61.29   13.60
   1   5  -4   64.29   15.50
  -1   5   4   77.49   18.10
   1   5  -4   66.79   14.90
   1   5  -4   80.79   17.80
  -1   5   4   70.19   14.60
  -1   5   4   73.49   16.10
   0  -5  -4   -2.70    7.70
   0  -5   4   -4.70    7.40
   0  -5   4    6.30    9.90
   0  -5  -4   24.40   10.50
   0  -5  -4   10.10    8.80
   0   5  -4    1.10    9.20
   0   5   4    5.60   10.40
   0   5  -4   10.70    7.70
   0   5   4    0.50    8.70
   0   5   4   10.50    9.70
  -1  -5  -4  147.39   17.90
   1  -5   4  122.59   13.80
   1  -5   4  134.99   15.20
   1  -5   4  143.19   22.90
  -1  -5  -4  129.59   18.10
   1   5   4  141.29   18.40
   1   5   4  146.49   22.20
  -1   5  -4  129.09   16.20
  -1   5  -4  125.99   14.90
   1   5   4  182.28   21.70
  -1   5  -4  120.59   19.90
  -2  -5  -4   28.40   13.20
  -2  -5  -4   23.40   12.40
  -2  -5  -4   13.70   10.90
  -2   5  -4   22.60   12.50
  -2   5  -4    2.30    9.00
   2   5   4   16.10   12.30
   2   5   4   -3.60   10.10
   2   5   4   13.50   12.20
  -2   5  -4   25.60    8.80
   3  -5   4   30.40   13.50
  -3  -5  -4   49.70   13.90
  -3  -5  -4   30.80   12.70
  -3  -5  -4   41.60   14.40
   3   5   4   42.00   13.90
   3   5   4   18.30   12.50
  -3   5  -4   10.80   11.40
   3   5   4   35.80   14.30
  -4  -5  -4   20.60   12.60
   4  -5   4   12.20   12.60
  -4  -5  -4   22.00   14.30
  -4  -5  -4    9.40    9.20
   4   5   4    8.70   13.10
  -4   5  -4   16.70   11.70
   4   5   4   -1.80   11.80
  -5  -5  -4    1.70   12.70
  -5  -5  -4    7.60   13.40
   5  -5   4   -8.10    7.90
  -5  -5  -4    0.60   11.60
   5   5   4    8.70   11.20
   5   5   4   -6.90   12.80
   5   5   4  -15.30   10.60
  -6  -5  -4   38.50   15.00
   6  -5   4    6.80   11.60
  -6  -5  -4   27.00   12.70
  -6  -5  -4   10.50   12.20
   6   5   4   16.60   12.80
  -6   5  -4   -2.10   11.70
   6   5   4   29.70   13.80
   6   5   4    6.90   13.10
   7  -5   4    5.70   12.70
  -7  -5  -4   29.70   16.50
  -7  -5  -4   30.40   15.30
  -7  -5  -4   21.90   12.70
   7   5   4    3.60   12.20
   7   5   4   10.10   14.00
  -7   5  -4  -20.10   12.10
   7   5   4   11.90   15.90
  -8  -5  -4   47.70   17.80
  -8  -5  -4  114.99   22.70
  -8  -5  -4  138.09   25.40
   8   5   4   92.59   18.10
  -8   5  -4   70.19   18.30
   8   5   4   81.59   19.60
   8   5   4  107.29   22.20
  -9  -5  -4   17.90   19.20
  -9  -5  -4   17.00   15.40
  -9  -5  -4    8.30   17.40
   9   5   4   38.50   15.60
  -9   5  -4    1.60   17.10
  -9   5  -4   37.10   19.00
   9   5   4   22.80   20.50
   9   5   4   52.49   20.00
 -10  -5  -4   45.90   16.70
 -10  -5  -4   25.50   18.10
 -10  -5  -4   18.20   21.70
  10   5   4   34.80   16.70
  10   5   4   36.10   18.20
 -10   5  -4   49.70   18.80
 -10   5  -4   -5.90   16.70
 -11  -5  -4   11.90   20.10
 -11  -5  -4   67.69   27.50
 -11  -5  -4   -0.80   16.40
  11   5   4   27.60   23.70
 -11   5  -4    7.80   19.50
 -11   5  -4   38.00   18.00
 -12  -5  -4   33.40   21.50
 -12  -5  -4   20.10   20.70
 -12  -5  -4   12.40   15.70
 -12   5  -4   19.90   17.30
 -13  -5  -4   22.80   21.40
 -13  -5  -4   27.00   23.70
 -13  -5  -4   52.19   31.10
 -13   5  -4   11.20   16.20
  13   5   4   38.30   25.70
 -13   5  -4   11.70   24.50
 -12  -6   4   38.90   26.00
 -12   6   4   47.50   21.70
  12   6  -4  -13.40   19.70
 -12   6   4   21.80   24.60
  11   6  -4   31.40   23.60
 -11   6   4   -4.40   20.50
  10  -6  -4   17.00   17.70
 -10  -6   4   -6.70   15.20
 -10  -6   4    4.00   19.80
  10   6  -4   33.80   25.90
 -10   6   4  -36.80   16.00
  10   6  -4    1.80   17.20
  -9  -6   4  -13.50   15.80
  -9  -6   4   19.50   16.10
   9   6  -4   13.90   20.40
   9   6  -4  -10.40   13.70
  -9   6   4  -31.30   18.20
  -8  -6   4    9.30   16.50
  -8  -6   4   25.60   18.40
  -8  -6   4  -22.80   16.00
   8  -6  -4   10.20   13.20
   8   6  -4   17.70   18.00
  -8   6   4    9.00    9.90
  -8   6   4   23.00   11.90
   8   6  -4   -6.60   17.00
  -8   6   4  -19.60   16.00
  -7  -6   4   20.30   17.30
   7  -6  -4   25.90   15.50
  -7  -6   4    3.00   12.10
  -7  -6   4    5.00   15.80
   7   6  -4    2.30   13.30
   7   6  -4    0.10   17.30
  -7   6   4   12.20   10.60
  -7   6   4   13.90   12.00
  -7   6   4   -6.80   14.20
   6  -6  -4  110.39   21.80
  -6  -6   4  174.58   24.20
  -6  -6   4  139.49   24.70
  -6  -6   4  126.59   23.70
   6   6  -4  198.58   33.30
  -6   6   4  119.59   22.70
  -6   6   4  147.69   23.00
   6   6  -4  106.39   32.10
  -6   6   4  146.09   17.50
   6   6  -4  129.79   24.50
  -5  -6   4   17.30   14.50
  -5  -6   4    9.20   13.90
  -5  -6   4   49.00   17.00
   5  -6  -4   11.30   15.00
   5   6  -4   20.20   15.90
   5   6  -4   23.00   19.50
  -5   6   4   36.70   15.30
  -5   6   4   19.10   11.00
   5   6  -4   13.00   16.40
  -5   6   4   28.70   16.80
  -4  -6   4   45.20   14.80
  -4  -6   4   25.70   17.50
  -4  -6   4   14.60   14.70
   4  -6  -4   17.00   10.20
   4  -6  -4   22.00   12.70
   4   6  -4   25.80   15.80
  -4   6   4    7.30   16.10
  -4   6   4   36.50   14.10
   4   6  -4   27.90   15.50
  -4   6   4   25.10   13.80
   4   6  -4   34.40   17.20
   3  -6  -4  318.07   25.00
  -3  -6   4  279.27   29.80
   3  -6  -4  326.87   26.70
   3  -6  -4  357.66   31.90
  -3  -6   4  388.86   34.30
  -3   6   4  314.87   33.40
   3   6  -4  308.67   31.00
   3   6  -4  266.97   29.00
   3   6  -4  324.77   34.30
  -3   6   4  311.57   28.90
  -3   6   4  333.57   28.10
  -2  -6   4   96.89   19.40
   2  -6  -4   86.39   20.00
   2  -6  -4   98.09   17.40
   2  -6  -4   93.49   16.00
  -2  -6   4   92.39   19.20
  -2  -6   4   98.89   21.90
  -2   6   4   96.59   21.40
   2   6  -4   70.69   18.40
  -2   6   4  130.79   18.30
  -2   6   4  128.09   18.00
   2   6  -4   89.09   19.50
   2   6  -4   73.59   18.60
   1  -6  -4  147.39   20.70
   1  -6  -4  139.69   19.80
   1  -6  -4   78.69   18.60
  -1  -6   4  114.19   18.00
  -1  -6   4  129.99   17.90
  -1  -6   4  134.09   22.80
   1   6  -4   94.49   21.40
  -1   6   4  100.99   20.10
  -1   6   4  126.99   18.70
   1   6  -4   86.89   19.10
  -1   6   4  115.59   16.60
   1   6  -4  152.38   23.30
   0  -6   4   10.60   10.30
   0  -6   4    4.90   10.20
   0  -6   4   20.30   12.10
   0  -6  -4    3.20   10.70
   0  -6  -4    0.80   10.70
   0  -6  -4   19.80   12.10
   0   6   4   -2.40   12.90
   0   6   4  -11.40   12.30
   0   6  -4    2.40   12.40
   0   6  -4    1.40    8.20
   0   6   4   11.90   10.80
   0   6  -4   -2.70    8.60
   1  -6   4   15.10   10.60
   1  -6   4   41.50   10.80
  -1  -6  -4   42.40   16.40
  -1  -6  -4   17.00   12.50
   1  -6   4   22.40   12.90
   1   6   4   11.70   12.50
  -1   6  -4   32.80   14.50
   1   6   4   29.30   14.50
  -1   6  -4   22.00   12.40
  -1   6  -4   39.50   12.40
   1   6   4   45.80   17.50
   2  -6   4    3.50   12.50
  -2  -6  -4   15.80   13.50
  -2  -6  -4    5.80   10.60
  -2  -6  -4   -5.80   12.10
  -2   6  -4   15.30   10.90
   2   6   4    3.20   13.10
   2   6   4    8.90   11.60
  -2   6  -4    3.90   12.60
   2   6   4   -1.80   11.10
  -2   6  -4  -12.10    8.40
  -3  -6  -4    5.80   11.30
  -3  -6  -4   -1.30   11.40
   3  -6   4   -7.00   12.60
  -3  -6  -4  -16.20   14.00
   3   6   4    4.30   14.30
  -3   6  -4   13.20    9.30
   3   6   4   10.60   13.60
  -3   6  -4    1.70   13.90
  -3   6  -4  -10.50    8.90
   3   6   4    1.90   11.80
  -4  -6  -4   16.60   13.60
  -4  -6  -4    0.50   11.80
  -4  -6  -4   -7.30   12.00
  -4   6  -4    6.90   10.20
   4   6   4   16.70   15.60
   4   6   4  -14.30   11.50
  -4   6  -4   32.10   15.70
   5  -6   4   -4.00   13.20
  -5  -6  -4   23.90   13.70
  -5  -6  -4   11.70   14.60
  -5  -6  -4    4.00   14.50
   5   6   4    9.10   16.00
   5   6   4    5.40   17.10
  -5   6  -4   -9.70   12.50
  -6  -6  -4   52.79   19.70
   6  -6   4   19.80   16.00
  -6  -6  -4   37.30   15.20
  -6  -6  -4   29.30   14.90
   6   6   4   22.00   15.00
   6   6   4   39.20   18.70
  -7  -6  -4   13.80   15.10
  -7  -6  -4   13.60   14.10
  -7  -6  -4   20.40   16.20
   7  -6   4    7.70   14.40
   7   6   4   24.80   14.90
   7   6   4    2.20   13.40
  -8  -6  -4    3.50   13.70
  -8  -6  -4   27.60   18.50
  -8  -6  -4   23.90   20.30
   8   6   4   39.30   17.40
  -9  -6  -4  -24.70   19.60
  -9  -6  -4   -9.20   14.20
  -9  -6  -4   12.70   16.90
   9   6   4   51.89   27.00
   9   6   4   33.70   22.70
  -9   6  -4   15.20   17.00
 -10  -6  -4  -14.40   17.00
 -10  -6  -4  -29.00   23.30
 -10  -6  -4   13.20   18.60
 -10   6  -4    4.00   19.80
  10   6   4   46.50   23.70
 -11  -6  -4    4.60   25.30
 -11  -6  -4   11.50   21.00
 -11  -6  -4   14.40   22.00
  11   6   4   -9.00   21.40
 -11   6  -4   38.80   23.80
 -12  -6  -4  -19.70   21.70
 -12  -6  -4  -16.80   17.50
  12   6   4   13.70   25.40
 -12   6  -4  -17.80   19.90
 -11  -7   4    2.30   19.20
 -11  -7   4    9.00   26.30
  11  -7  -4   -8.20   19.40
  11   7  -4   13.10   27.00
 -10  -7   4    6.90   22.30
 -10  -7   4  -19.20   13.90
  10  -7  -4   -7.90   16.70
  10   7  -4    9.90   20.70
  10   7  -4  -25.50   29.70
  -9  -7   4   -7.50   22.40
   9  -7  -4   -2.50   16.80
  -9  -7   4  -27.60   16.10
   9   7  -4  -14.50   18.40
   9   7  -4  -22.30   23.90
   8  -7  -4   25.20   16.80
  -8  -7   4   10.60   21.80
  -8  -7   4   -6.40   13.60
  -8   7   4   13.20   16.70
   8   7  -4   32.30   19.80
   7  -7  -4   49.10   21.30
  -7  -7   4   21.70   16.40
  -7  -7   4   49.10   21.10
  -7   7   4   40.80   18.70
  -7   7   4   78.09   17.40
   7   7  -4   33.20   19.90
   7   7  -4   39.50   21.20
   6  -7  -4   24.30   15.10
  -6  -7   4   18.50   17.20
  -6  -7   4    1.50   17.20
  -6   7   4   22.60   14.40
   6   7  -4    1.60   19.00
   6   7  -4    6.90   16.20
  -6   7   4   56.09   17.50
   5  -7  -4   -8.00   12.80
  -5  -7   4  -15.40   15.30
  -5  -7   4  -13.80   13.40
  -5   7   4   10.80   14.50
   5   7  -4   37.80   19.40
  -5   7   4   11.20   12.40
   5   7  -4   21.60   18.80
  -4  -7   4   -5.00   12.30
   4  -7  -4   -2.10   13.70
  -4  -7   4   -1.30   13.60
   4   7  -4   16.40   16.60
  -4   7   4   12.80   11.80
   4   7  -4   22.30   15.90
  -4   7   4   30.00   14.70
  -3  -7   4   25.60   15.50
   3  -7  -4   33.90   14.60
  -3  -7   4   20.40   16.70
   3  -7  -4   12.70   14.30
  -3   7   4   62.89   16.80
   3   7  -4   21.00   15.00
   3   7  -4   59.39   19.90
  -3   7   4   49.60   17.10
  -2  -7   4   15.40   14.60
   2  -7  -4   37.30   17.00
   2  -7  -4   -8.60   13.00
  -2  -7   4   17.70   14.80
  -2   7   4   50.59   20.00
   2   7  -4   11.50   17.30
   2   7  -4   11.50   15.70
  -2   7   4   12.30   16.20
  -1  -7   4   -4.10   13.20
   1  -7  -4   -3.40   14.80
   1  -7  -4   -6.20   12.10
  -1  -7   4  -22.30   13.80
   1   7  -4  -10.80   11.90
  -1   7   4   16.00   15.00
  -1   7   4   -3.40   14.50
   1   7  -4  -10.80   13.90
   0  -7   4   24.70   15.60
   0  -7  -4  -12.50   11.10
   0  -7  -4   -7.70   14.50
   0   7  -4   -3.00   14.90
   0   7   4  -13.50   14.30
   0   7   4   -0.30   13.80
   0   7  -4    3.80   14.60
  -1  -7  -4  153.48   25.50
   1  -7   4  111.39   16.50
   1  -7   4   95.59   22.60
  -1  -7  -4  114.19   25.20
  -1   7  -4   90.89   20.50
  -1   7  -4  172.88   27.00
   1   7   4  145.19   28.20
   2  -7   4   47.20   18.20
  -2  -7  -4   19.20   15.10
  -2   7  -4   17.40   12.80
   2   7   4   18.50   15.50
   2   7   4   45.30   17.80
  -2   7  -4   48.90   15.50
  -3  -7  -4    1.80   16.20
  -3  -7  -4    5.80   14.50
   3  -7   4   -3.20   13.20
  -3   7  -4    8.30   12.10
   3   7   4   62.29   21.70
   3   7   4    4.80   13.60
  -3   7  -4   27.50   15.50
  -4  -7  -4   10.40   15.80
   4  -7   4  -19.60   12.50
  -4  -7  -4   14.80   14.10
  -4   7  -4   -4.30   10.60
   4   7   4   15.50   21.30
  -4   7  -4   13.10   11.00
   4   7   4   -0.60   15.10
   5  -7   4    3.30   13.30
  -5  -7  -4   33.80   19.60
  -5  -7  -4   30.80   19.10
   5   7   4   19.40   18.40
  -5   7  -4   37.60   14.50
   5   7   4   37.20   21.60
  -6  -7  -4  -10.00   15.90
   6  -7   4  -11.80   13.20
  -6  -7  -4  -13.10   13.40
   6   7   4   41.60   22.10
   6   7   4   -2.90   17.30
   7  -7   4   67.69   23.50
  -7  -7  -4   76.59   24.10
  -7  -7  -4   45.50   16.40
   7   7   4   90.09   25.10
   7   7   4   88.19   22.90
  -8  -7  -4   47.20   23.30
   8  -7   4   31.20   21.00
  -8  -7  -4   60.39   20.30
   8   7   4   45.20   25.00
   8   7   4   38.20   25.30
  -9  -7  -4   12.10   20.00
  -9  -7  -4  -22.80   16.50
   9   7   4    2.30   21.40
   9   7   4  -33.60   23.00
 -10  -7  -4   32.30   21.10
 -10  -7  -4   30.80   26.20
 -10   7  -4   79.29   26.90
  10   7   4   41.40   26.60
  -8  -8   4  -32.50   18.90
   8  -8  -4   13.30   19.00
  -8  -8   4  -28.20   23.20
   8   8  -4   90.29   30.60
  -7  -8   4   -1.30   15.90
  -7  -8   4   17.70   24.20
   7  -8  -4  -26.40   15.60
   7   8  -4  -18.60   30.30
  -7   8   4    9.40   15.70
  -7   8   4   -8.50   16.10
   7   8  -4  -12.60   18.30
   6  -8  -4   11.80   19.80
  -6  -8   4  -15.70   16.70
  -6  -8   4   42.40   21.80
  -6   8   4   -1.20   17.30
   6   8  -4   13.10   26.70
  -6   8   4    0.20   13.90
   6   8  -4  -31.10   17.50
  -5  -8   4  -14.50   14.90
   5  -8  -4    3.20   17.40
  -5  -8   4   13.60   19.10
   5   8  -4   10.90   24.90
   5   8  -4    3.10   15.60
  -5   8   4   10.30   16.10
  -5   8   4    9.20   16.80
  -4  -8   4    5.60   17.00
  -4  -8   4   10.20   22.40
   4   8  -4  -20.60   16.00
   4   8  -4  -20.20   21.20
  -4   8   4    8.60   17.60
  -3  -8   4  -19.30   17.10
   3  -8  -4   -4.50   15.20
  -3  -8   4    3.90   15.80
   3  -8  -4   -3.40   15.40
  -3   8   4   -0.70   17.80
   3   8  -4   -4.00   18.20
   3   8  -4   10.90   16.00
  -3   8   4  -14.50   15.40
  -2  -8   4  -14.90   17.80
   2  -8  -4   13.50   18.30
  -2  -8   4  -33.70   13.30
   2  -8  -4    1.60   14.30
  -2   8   4  -24.60   18.50
   2   8  -4    0.20   15.10
   2   8  -4  -14.80   18.00
   1  -8  -4   16.20   16.80
  -1  -8   4   -9.40   15.40
  -1  -8   4   -2.30   16.40
   1  -8  -4   19.00   18.10
   1   8  -4   38.00   22.40
  -1   8   4   12.60   21.20
  -1   8   4  -20.30   16.50
   1   8  -4  -26.20   15.40
   0  -8  -4   -6.10   16.60
   0  -8   4  -12.60   14.10
   0  -8  -4   -7.40   16.80
   0  -8   4   45.70   18.40
   0   8   4    1.20   16.60
   0   8   4   19.50   18.10
   0   8  -4   -3.90   16.60
   0   8  -4   20.00   19.00
  -1  -8  -4    5.70   17.30
   1  -8   4  -10.40   14.60
   1  -8   4  -11.60   14.60
  -1  -8  -4    5.90   16.80
   1   8   4    6.00   14.50
  -1   8  -4  -17.70   12.90
   1   8   4   17.10   20.40
  -1   8  -4   17.30   18.20
   2  -8   4   51.79   24.10
  -2  -8  -4   45.40   19.80
  -2  -8  -4   10.40   18.90
  -2   8  -4   36.30   19.20
   2   8   4   37.00   19.30
   2   8   4   59.79   20.50
  -2   8  -4   74.59   22.90
  -3  -8  -4   -2.60   13.70
  -3  -8  -4    3.40   17.60
   3  -8   4   22.50   17.30
  -3   8  -4   50.69   19.40
   3   8   4   13.70   18.10
   3   8   4   33.20   21.90
   4  -8   4   20.40   16.10
  -4  -8  -4   -5.90   19.50
  -4  -8  -4   -2.40   17.90
  -4   8  -4   -8.10   12.90
   4   8   4  -20.50   22.10
  -4   8  -4   25.00   17.20
   4   8   4   31.00   19.20
   5  -8   4   51.89   21.50
  -5  -8  -4   61.49   23.20
  -5  -8  -4   82.19   28.80
   5   8   4   24.70   29.50
   5   8   4   47.90   22.30
  -5   8  -4   20.80   15.70
  -6  -8  -4    6.20   19.70
   6  -8   4  -14.30   15.80
  -6  -8  -4  -10.20   21.60
   6   8   4   16.40   18.80
   6   8   4  -26.40   25.10
   7  -8   4   36.00   21.80
  -7  -8  -4   20.80   22.50
  -7  -8  -4   43.70   23.60
   7   8   4   16.20   19.30
   7   8   4   32.30   31.80
   8  -8   4   -8.70   17.10
  -8  -8  -4   -5.90   22.30
  -8  -8  -4   15.10   21.70
   8   8   4   24.20   35.90
   8   8   4  -16.40   20.40
   5  -9  -4   21.60   22.20
  -5  -9   4    5.20   21.30
  -5  -9   4   67.89   38.20
   5   9  -4   -5.90   23.20
  -5   9   4   20.80   21.40
   5   9  -4  -32.00   31.30
  -5   9   4   -8.10   18.10
   4  -9  -4   -9.00   18.30
  -4  -9   4    5.60   20.60
  -4  -9   4   11.40   30.20
  -4   9   4  -15.60   19.50
   4   9  -4  -23.90   18.60
  -4   9   4    6.20   19.20
   4   9  -4   29.70   26.60
   3  -9  -4  -17.90   17.60
  -3  -9   4   27.10   17.90
  -3  -9   4  -28.30   25.50
   3   9  -4   11.40   27.90
   3   9  -4   46.60   29.40
  -3   9   4   11.00   21.70
  -2  -9   4   86.49   27.90
  -2  -9   4   31.10   21.30
   2  -9  -4   -2.70   19.80
   2  -9  -4   -8.20   21.10
  -2   9   4    8.90   19.30
   2   9  -4  -24.70   18.90
   2   9  -4   21.80   27.10
  -2   9   4   16.70   27.80
  -1  -9   4   10.50   23.10
  -1  -9   4  -19.10   16.50
   1  -9  -4    7.20   19.10
   1  -9  -4  -44.70   22.70
  -1   9   4   42.60   22.60
   1   9  -4   -7.20   23.10
   1   9  -4    0.60   18.70
  -1   9   4  -39.40   20.90
   0  -9  -4   22.10   25.20
   0  -9  -4  -10.30   17.80
   0  -9   4    6.80   15.20
   0  -9   4  -35.90   18.00
   0   9   4    3.70   19.50
   0   9  -4  -24.00   24.40
   0   9  -4    0.30   18.80
   0   9   4  -26.90   21.50
   1  -9   4   12.40   18.40
  -1  -9  -4   28.40   21.60
  -1  -9  -4   54.89   26.20
  -1   9  -4   56.69   22.10
  -1   9  -4   61.39   24.70
   1   9   4   81.39   24.80
   2  -9   4   11.30   19.80
  -2  -9  -4    6.10   26.90
  -2  -9  -4   15.10   23.40
   2   9   4    6.40   29.10
   2   9   4    8.40   22.50
  -2   9  -4   11.00   18.00
  -2   9  -4    7.10   19.00
  -3  -9  -4   26.20   27.00
   3  -9   4   28.30   21.50
  -3  -9  -4   -6.70   17.80
   3   9   4   -9.80   28.80
  -3   9  -4   16.70   18.50
  -3   9  -4  -11.80   18.50
   3   9   4   44.30   24.70
  -4  -9  -4  -12.40   19.10
  -4  -9  -4  -55.49   25.00
   4  -9   4  -14.50   16.80
   4   9   4  -12.70   28.20
  -4   9  -4    3.90   15.10
   4   9   4    8.10   20.60
  -4   9  -4   12.70   20.90
  16   0  -5   21.70   33.50
  15   0  -5  -46.50   23.40
 -15   0   5  -27.90   23.00
 -15   0   5   16.30   17.70
  14   0  -5    3.60   22.80
 -14   0   5   22.40   17.40
 -14   0   5   25.40   20.60
  13   0  -5   37.00   19.00
 -13   0   5   58.49   20.10
 -13   0   5   24.60   20.50
 -12   0   5   18.30   13.80
 -12   0   5   -1.60   15.40
  12   0  -5    9.60   14.80
  11   0  -5  102.89   19.60
 -11   0   5   94.99   20.60
 -11   0   5  116.39   23.50
  10   0  -5   19.80   12.70
  10   0  -5   10.70   11.20
 -10   0   5   -3.10    9.40
 -10   0   5    1.80   10.70
   9   0  -5  178.38   20.80
   9   0  -5  154.08   19.40
  -9   0   5  216.58   22.60
  -9   0   5  177.88   20.80
  -8   0   5  -11.30    8.50
   8   0  -5  -12.30    8.80
  -8   0   5   20.50    8.90
  -7   0   5   28.10   11.70
  -7   0   5   22.00   10.50
   7   0  -5   14.00    9.80
   6   0  -5    1.00    8.10
  -6   0   5    0.80   10.20
  -6   0   5    5.80    9.00
  -5   0   5  257.67   20.50
  -5   0   5  220.38   19.50
   5   0  -5  236.18   20.10
   4   0  -5   11.40    9.20
  -4   0   5    0.60    7.90
   4   0  -5    1.70    8.70
  -4   0   5    0.30    8.40
  -3   0   5 2582.94  131.19
   3   0  -5 2738.83  131.59
   3   0  -5 2621.04  131.19
  -3   0   5 2659.13  131.29
  -2   0   5    8.20    7.70
  -2   0   5  -10.60    4.20
   2   0  -5   -0.10    7.40
  -2   0   5    0.00    6.60
   2   0  -5   -2.50    7.00
   2   0  -5   -2.90    5.40
  -1   0   5  532.25   29.70
  -1   0   5  516.55   28.40
   1   0  -5  543.15   29.70
   1   0  -5  482.05   28.80
  -1   0   5  569.34   29.70
   1   0  -5  562.34   30.10
   0   0   5    2.00    5.10
   0   0   5   -7.30    5.00
   0   0   5    0.60    4.70
   0   0  -5   -6.30    5.50
   0   0  -5   -4.30    5.70
  -1   0  -5 1835.02   93.69
  -1   0  -5 1767.82   93.59
   1   0   5 2202.18   94.89
   1   0   5 1835.42   93.59
   2   0   5    0.50    6.60
  -2   0  -5   -2.20    6.90
   2   0   5   -1.10    6.70
   2   0   5   -4.30    5.50
  -2   0  -5   -6.10    5.80
  -2   0  -5    2.90    6.10
   3   0   5 5455.85  280.37
  -3   0  -5 5830.02  280.67
   3   0   5 6651.53  281.97
  -3   0  -5 5689.63  280.57
   3   0   5 5516.65  280.17
  -4   0  -5   17.00    7.30
   4   0   5   -2.80    6.80
   4   0   5    5.30    6.90
  -4   0  -5   -3.70    6.90
  -4   0  -5   -0.70    6.50
   4   0   5   -0.30    7.20
  -5   0  -5  961.20   48.50
  -5   0  -5  848.82   47.90
   5   0   5  896.51   48.50
   5   0   5  777.32   46.80
   5   0   5  892.81   48.00
  -5   0  -5  928.01   48.80
  -6   0  -5    9.80    7.80
   6   0   5    5.20    7.20
   6   0   5   13.60    7.80
   6   0   5    0.30    7.60
  -6   0  -5    2.40    8.60
  -6   0  -5    3.90    6.20
  -7   0  -5   23.30    9.00
   7   0   5   66.79   10.30
  -7   0  -5   46.10   11.80
  -7   0  -5   63.59   12.10
   7   0   5   44.50   11.10
   7   0   5   39.60    9.20
  -8   0  -5    4.60    6.10
  -8   0  -5   -4.60    9.90
   8   0   5    3.00    8.80
  -8   0  -5    6.00    8.60
   8   0   5    5.60    9.40
   8   0   5    2.40    9.30
  -9   0  -5   83.09   14.60
   9   0   5   60.09   12.60
  -9   0  -5   42.70    9.70
   9   0   5   74.39   13.70
   9   0   5   52.89   15.00
  10   0   5    8.90   13.60
  10   0   5    9.80   10.40
  10   0   5    2.30   10.70
 -10   0  -5    2.40    9.10
 -10   0  -5    7.70    7.80
 -10   0  -5    4.70   11.10
 -11   0  -5   56.49   20.10
 -11   0  -5   32.70   14.70
  11   0   5   12.10   16.20
 -12   0  -5   -5.10   11.50
 -12   0  -5   -7.80   15.70
 -13   0  -5   91.99   24.80
 -13   0  -5   66.79   21.60
 -14   0  -5   11.90   23.10
  14   0   5   24.00   25.00
 -14   0  -5  -15.10   18.10
  15   0   5  -22.40   25.30
 -15   0  -5   21.90   21.50
 -15   0  -5   67.49   24.80
  16  -1  -5  -17.30   25.70
 -16  -1   5   -6.90   30.90
 -16   1   5    9.80   21.70
  16   1  -5   36.70   31.60
  15  -1  -5   14.00   23.60
 -15  -1   5   24.80   21.40
 -15  -1   5   72.99   30.70
  15   1  -5   43.80   27.20
 -15   1   5   47.80   23.00
 -15   1   5    7.70   22.40
  14  -1  -5   11.50   20.40
 -14  -1   5  -21.90   18.60
 -14  -1   5    8.30   17.20
 -14   1   5   37.50   18.70
 -14   1   5  -23.50   17.40
  14   1  -5  -25.40   19.10
 -13  -1   5   13.00   16.40
  13  -1  -5  -15.40   15.20
 -13  -1   5   12.50   14.70
  13   1  -5   19.00   18.30
 -13   1   5  -16.00   10.60
 -13   1   5   -9.10   16.80
  12  -1  -5   39.10   17.10
 -12  -1   5   59.09   18.40
 -12  -1   5   32.00   16.50
 -12   1   5   38.40   15.30
 -12   1   5   57.79   17.10
 -11  -1   5    2.40   12.70
 -11  -1   5   35.60   15.00
  11  -1  -5   37.90   17.00
  11   1  -5   27.40   15.90
 -11   1   5   24.50   14.30
 -11   1   5   44.60   14.40
  10  -1  -5   33.70   12.50
 -10  -1   5   24.30   16.20
  10  -1  -5   13.00   11.40
 -10  -1   5   23.60   13.20
 -10   1   5   -9.20   11.20
  10   1  -5   15.90   12.60
 -10   1   5   21.70   10.70
  -9  -1   5  183.28   21.30
   9  -1  -5  177.98   19.30
  -9  -1   5  205.98   23.50
   9  -1  -5  152.58   17.70
  -9   1   5  182.78   19.10
   9   1  -5  174.98   20.70
  -9   1   5  197.98   21.70
  -8  -1   5    2.00    9.20
  -8  -1   5   13.30    9.90
   8  -1  -5    9.10    9.70
   8  -1  -5   10.70    8.70
  -8   1   5    2.90    9.80
   8   1  -5    9.10   11.20
  -8   1   5    8.60   10.10
   7  -1  -5  146.89   15.60
  -7  -1   5  125.19   17.70
   7  -1  -5  149.79   16.60
  -7  -1   5  186.88   19.20
   7   1  -5  152.58   18.20
  -7   1   5  144.69   16.30
   7   1  -5  146.99   17.80
  -7   1   5  148.09   16.90
  -6  -1   5  321.37   24.70
   6  -1  -5  273.57   21.90
  -6  -1   5  299.07   24.20
   6  -1  -5  285.37   22.00
  -6   1   5  279.37   22.20
   6   1  -5  310.87   24.80
   6   1  -5  315.17   25.50
   5  -1  -5    7.50    7.60
   5  -1  -5   14.00    8.80
  -5  -1   5    6.60    9.40
  -5  -1   5    6.70    8.80
   5   1  -5    7.20    9.40
   5   1  -5    4.30    9.70
  -5   1   5   -0.50    8.30
  -5   1   5   15.30    9.00
   4  -1  -5  656.73   38.10
  -4  -1   5  672.73   39.80
   4  -1  -5  683.43   38.40
  -4  -1   5  648.04   39.50
   4   1  -5  683.63   40.00
  -4   1   5  656.03   38.30
   4   1  -5  679.23   39.80
  -4   1   5  684.83   38.50
  -3  -1   5  115.59   14.50
   3  -1  -5  126.39   13.10
  -3  -1   5  134.09   11.50
  -3  -1   5  127.79   14.20
   3   1  -5  105.69   15.00
  -3   1   5  105.59   13.00
   3   1  -5  124.89   12.40
   3   1  -5  121.79   14.50
  -3   1   5   92.09   10.00
  -3   1   5  118.89   12.80
  -2  -1   5 2382.36  115.09
  -2  -1   5 2324.07  114.99
   2  -1  -5 2331.77  114.09
  -2  -1   5 2461.15  113.79
  -2   1   5 2260.77  114.19
  -2   1   5 2022.70  112.59
   2   1  -5 2257.17  114.89
   2   1  -5 2434.26  114.09
  -2   1   5 2293.17  114.09
   2   1  -5 2330.17  114.89
   1  -1  -5  613.44   34.30
   1  -1  -5  589.34   34.00
   1  -1  -5  607.84   34.50
  -1  -1   5  715.93   35.20
  -1   1   5  604.34   34.50
  -1   1   5  577.64   34.00
   1   1  -5  643.54   34.90
  -1   1   5  627.74   34.50
   1   1  -5  687.53   35.50
   0  -1   5 4081.99  199.58
   0  -1  -5 3989.10  200.58
   0  -1  -5 3972.60  200.38
   0  -1   5 4408.86  200.18
   0  -1  -5 3970.50  200.48
   0   1  -5 4173.78  199.78
   0   1  -5 4263.07  201.08
   0   1   5 4258.07  200.78
   0   1  -5 4211.78  199.88
   0   1  -5 4536.35  201.88
   0   1   5 3915.21  200.58
   0   1   5 3886.71  200.28
  -1  -1  -5 4327.37  196.38
   1  -1   5 4071.09  193.48
  -1  -1  -5 3884.11  195.68
  -1  -1  -5 3855.61  195.68
   1   1   5 3771.22  195.38
   1   1   5 4178.88  196.18
  -1   1  -5 4344.67  193.98
   1   1   5 3806.12  195.78
   2  -1   5  -11.10    6.30
  -2  -1  -5    6.70    7.90
  -2  -1  -5    3.00    8.10
  -2  -1  -5    4.60    7.00
   2   1   5    0.30    8.50
   2   1   5    0.10    6.50
   2   1   5    1.90    6.90
  -2   1  -5    3.70    6.90
   3  -1   5   76.09   12.40
  -3  -1  -5   62.29   11.50
  -3  -1  -5   57.99   10.50
  -3  -1  -5   70.89   11.90
   3   1   5   83.39   13.20
  -3   1  -5   80.79   12.00
   3   1   5   68.09   11.00
   3   1   5   57.19   10.00
  -4  -1  -5  259.47   21.00
  -4  -1  -5  302.27   20.90
  -4  -1  -5  295.67   21.30
   4  -1   5  261.47   21.70
   4   1   5  295.67   20.90
  -4   1  -5  257.17   17.20
  -4   1  -5  284.27   20.80
   4   1   5  293.87   21.00
  -5  -1  -5   36.60    9.80
   5  -1   5   29.00    9.80
  -5  -1  -5   40.10   10.00
  -5  -1  -5   27.30    9.80
  -5   1  -5   36.00    7.90
   5   1   5   27.00    8.60
  -5   1  -5   39.70    9.90
   5   1   5   41.40   11.20
  -5   1  -5   22.10    7.00
  -6  -1  -5  599.54   34.60
  -6  -1  -5  545.05   33.20
   6  -1   5  524.85   33.70
  -6  -1  -5  521.15   34.20
   6   1   5  582.04   34.00
   6   1   5  524.75   32.70
  -6   1  -5  492.85   30.70
  -6   1  -5  548.85   31.20
  -6   1  -5  448.56   31.90
  -7  -1  -5  150.08   17.90
  -7  -1  -5  166.68   15.70
  -7  -1  -5  185.98   18.10
  -7   1  -5  145.99   15.10
   7   1   5  139.79   15.80
   7   1   5  183.38   16.60
  -7   1  -5  144.79   15.00
  -7   1  -5  171.18   14.70
  -8  -1  -5   49.40    9.70
  -8  -1  -5   77.99   16.20
  -8  -1  -5   77.09   15.30
  -8   1  -5   43.10    9.60
   8   1   5   35.20   12.10
  -8   1  -5   37.10   10.50
   8   1   5   56.49   14.10
  -8   1  -5   52.99   12.00
  -9  -1  -5  106.69   14.50
  -9  -1  -5  124.29   21.20
  -9  -1  -5  113.89   19.90
   9   1   5  116.49   15.90
  -9   1  -5  123.19   15.70
   9   1   5  112.89   20.70
  -9   1  -5   98.79   14.30
  -9   1  -5   93.49   14.00
   9   1   5  111.39   15.20
 -10  -1  -5   24.50   13.60
 -10  -1  -5    2.80   10.10
 -10  -1  -5   30.30   10.10
 -10   1  -5    8.30    8.70
 -10   1  -5   19.60   11.40
  10   1   5    7.70   10.30
  10   1   5   38.00   13.60
 -10   1  -5   10.40   10.40
  10   1   5   -2.40   12.20
  11  -1   5  117.59   17.30
 -11  -1  -5  115.99   21.60
 -11  -1  -5   87.19   20.80
 -11   1  -5   61.49   18.70
  11   1   5   98.99   22.60
 -11   1  -5  131.09   21.60
  11   1   5  125.09   18.30
 -12  -1  -5    5.40   15.40
 -12  -1  -5   26.50   17.20
 -12   1  -5   17.80   14.80
 -12   1  -5   32.20   17.70
  12   1   5   45.50   22.00
 -13  -1  -5   28.30   17.70
 -13  -1  -5   23.60   22.00
 -13   1  -5   54.19   17.30
  13   1   5   46.50   23.10
 -13   1  -5   36.00   19.50
 -14  -1  -5   21.70   19.10
 -14  -1  -5   54.69   23.90
  14   1   5  -15.90   20.60
 -14   1  -5  -17.30   15.90
 -14   1  -5    4.70   18.60
 -15  -1  -5    8.20   20.50
 -15  -1  -5  -44.00   21.10
 -15   1  -5  -17.70   15.40
 -15  -2   5  -29.80   25.30
 -15  -2   5    9.70   21.80
 -15   2   5   -4.30   23.50
 -15   2   5   -3.70   14.90
 -14  -2   5    8.00   19.80
 -14  -2   5   12.70   26.10
  14   2  -5    4.10   21.30
 -14   2   5   36.10   20.30
 -14   2   5   23.00   16.50
 -13  -2   5   -6.90   16.90
 -13  -2   5   14.50   15.90
 -13   2   5   11.30   17.10
 -13   2   5   19.70   19.10
 -12  -2   5    8.60   18.50
  12  -2  -5   20.30   13.20
 -12  -2   5   37.00   18.30
 -12   2   5   12.20   16.60
 -12   2   5   22.80   16.30
 -11  -2   5  131.19   28.00
  11  -2  -5   68.69   15.80
 -11  -2   5   96.29   20.90
  11   2  -5   68.19   19.30
  11   2  -5   78.79   18.10
 -11   2   5   74.59   18.90
 -11   2   5   70.79   16.70
  10  -2  -5   -6.10   10.40
 -10  -2   5  -11.00   12.10
  10  -2  -5  -18.50    8.60
 -10  -2   5   16.70   15.60
 -10   2   5   -2.20   11.80
 -10   2   5   -8.40    9.60
  10   2  -5   -6.60   14.00
  10   2  -5  -18.90   13.20
  -9  -2   5   45.30   14.40
   9  -2  -5   38.00   11.40
   9  -2  -5   10.80    8.00
  -9  -2   5   47.70   12.90
   9   2  -5   24.10   13.10
   9   2  -5   30.70   15.00
  -9   2   5   26.30   10.60
  -9   2   5   31.90   13.70
  -8  -2   5    8.20   11.70
   8  -2  -5    1.50    9.50
  -8  -2   5   21.20   10.90
   8  -2  -5    9.10    8.10
   8   2  -5    8.70   12.40
  -8   2   5    4.90    7.40
   8   2  -5    7.50   10.90
  -7  -2   5  107.79   19.30
   7  -2  -5  134.99   14.10
   7  -2  -5  127.99   14.20
  -7  -2   5  124.39   19.60
  -7  -2   5  111.89   11.80
  -7   2   5  146.59   16.80
   7   2  -5  139.09   19.10
   7   2  -5  108.39   13.10
   7   2  -5   84.59   17.00
  -7   2   5  108.99   14.50
  -6  -2   5   29.50   11.40
   6  -2  -5   27.40    8.00
  -6  -2   5   31.90   10.70
   6  -2  -5   29.10    8.20
  -6  -2   5   18.00    7.30
  -6   2   5   26.50   10.50
   6   2  -5   34.30   11.70
   6   2  -5   16.00   11.70
  -6   2   5   29.40    9.40
   6   2  -5   25.00    7.30
   5  -2  -5  174.38   15.70
  -5  -2   5  170.38   15.90
  -5  -2   5  194.18   19.70
   5  -2  -5  174.68   15.30
   5  -2  -5  153.98   14.90
  -5  -2   5  172.38   18.90
  -5   2   5  188.98   16.10
   5   2  -5  158.38   18.50
   5   2  -5  169.98   19.30
   5   2  -5  176.38   15.20
  -5   2   5  165.38   15.40
  -4  -2   5  113.89   14.40
  -4  -2   5  111.29   15.20
   4  -2  -5  117.09   12.40
   4  -2  -5  114.49   12.60
   4  -2  -5   96.09   12.10
  -4  -2   5  109.79   15.50
  -4   2   5  108.49   12.90
  -4   2   5  108.29   12.70
  -4   2   5  117.39   12.90
   4   2  -5  105.69   15.80
   4   2  -5  106.59   15.80
   4   2  -5  125.89   14.10
  -3  -2   5  251.87   20.30
  -3  -2   5  222.78   18.40
   3  -2  -5  211.08   17.90
   3  -2  -5  242.08   17.50
  -3  -2   5  240.18   19.70
   3  -2  -5  232.98   17.00
   3   2  -5  234.88   19.90
   3   2  -5  242.18   20.40
  -3   2   5  227.68   17.50
   3   2  -5  225.58   20.30
  -3   2   5  201.88   16.90
  -3   2   5  227.78   18.20
  -2  -2   5  292.77   20.80
   2  -2  -5  280.27   18.80
   2  -2  -5  233.08   19.50
   2  -2  -5  223.68   20.00
  -2  -2   5  270.47   20.10
  -2  -2   5  247.98   20.10
   2   2  -5  269.57   20.80
  -2   2   5  278.87   19.70
  -2   2   5  257.87   18.80
  -2   2   5  255.87   19.20
   2   2  -5  279.17   21.20
   2   2  -5  280.97   20.40
  -1  -2   5 2226.38  108.19
   1  -2  -5 2016.40  106.59
  -1  -2   5 2062.99  106.29
   1  -2  -5 2201.48  106.69
   1   2  -5 2102.79  106.49
  -1   2   5 2025.70  106.19
   1   2  -5 2264.17  108.49
  -1   2   5 2100.19  106.59
   1   2  -5 2209.18  106.89
  -1   2   5 2110.49  106.79
   0  -2   5   11.40    9.20
   0  -2  -5   22.00    9.20
   0  -2  -5   16.60    9.30
   0  -2   5   19.20    7.00
   0  -2  -5   28.50    9.30
   0  -2   5    6.50    7.70
   0   2  -5   12.70    8.60
   0   2   5   14.30    8.20
   0   2  -5   13.20    7.30
   0   2  -5   10.00    7.90
   0   2   5   17.60    9.30
   0   2   5   16.90    8.50
  -1  -2  -5   55.29   11.80
  -1  -2  -5   60.89   12.80
  -1  -2  -5   69.09   12.60
   1  -2   5   66.09   12.00
   1   2   5   56.79   12.50
  -1   2  -5   67.99    9.30
  -1   2  -5   75.49    9.70
  -1   2  -5   62.49   12.90
   1   2   5   77.39   12.70
   1   2   5   84.09   11.90
   2  -2   5  302.27   22.40
  -2  -2  -5  300.87   22.00
  -2  -2  -5  298.67   21.80
  -2  -2  -5  281.97   21.80
  -2   2  -5  329.77   23.50
   2   2   5  270.27   21.30
   2   2   5  269.47   21.00
   2   2   5  292.87   22.40
  -3  -2  -5   57.49   13.90
  -3  -2  -5   58.99   12.30
  -3  -2  -5   70.79   13.40
   3   2   5   57.99   13.70
   3   2   5   60.09   13.40
  -3   2  -5   63.99   12.30
   3   2   5   69.69   12.00
  -4  -2  -5   33.10   10.20
  -4  -2  -5   50.89   12.60
  -4  -2  -5   43.30   12.80
   4   2   5   42.10   11.70
   4   2   5   25.60    9.00
  -4   2  -5   54.99   11.00
  -4   2  -5   35.30   12.30
   4   2   5   35.70   12.00
  -5  -2  -5 1095.29   62.29
  -5  -2  -5 1146.79   63.69
  -5  -2  -5 1115.19   63.09
   5   2   5 1172.68   62.79
   5   2   5 1134.59   63.09
  -5   2  -5 1051.29   61.89
  -5   2  -5 1237.88   64.89
   5   2   5 1147.69   64.39
  -6  -2  -5  142.39   17.40
  -6  -2  -5  138.69   16.30
  -6  -2  -5  142.29   17.60
  -6   2  -5  156.98   17.80
  -6   2  -5  163.38   17.30
   6   2   5  156.58   17.10
   6   2   5  116.29   16.90
   6   2   5  148.69   15.90
  -7  -2  -5  175.48   19.10
  -7  -2  -5  198.08   20.60
  -7  -2  -5  187.98   18.50
  -7   2  -5  182.78   20.20
   7   2   5  184.88   20.40
   7   2   5  194.48   19.00
   7   2   5  196.38   20.10
  -8  -2  -5   58.79   11.40
  -8  -2  -5   80.99   17.40
  -8  -2  -5   54.59   14.60
  -8   2  -5   85.39   16.40
   8   2   5   29.80   12.70
   8   2   5   44.20   13.70
  -8   2  -5   48.70   11.90
   8   2   5   57.69   15.50
  -9  -2  -5   44.60   13.60
  -9  -2  -5   24.60   14.00
  -9  -2  -5   49.40   13.00
  -9   2  -5   50.29   12.60
  -9   2  -5   36.90   14.90
  -9   2  -5   45.60   11.60
  -9   2  -5   50.49   11.50
   9   2   5   71.09   14.30
   9   2   5   17.00   13.00
   9   2   5   26.50   13.90
 -10  -2  -5   11.30   12.20
 -10  -2  -5   -5.00   12.00
 -10  -2  -5   -2.10    9.30
 -10   2  -5   -1.90    8.40
 -10   2  -5   -6.60   11.20
 -10   2  -5   11.40   11.40
 -10   2  -5   15.50   11.00
  10   2   5   -9.20   12.10
  10   2   5    1.10    9.70
  10   2   5   -6.80   11.20
 -11  -2  -5  -14.60   10.50
 -11  -2  -5  -11.20   12.60
 -11  -2  -5   -5.30   14.50
 -11   2  -5  -13.50    6.90
  11   2   5   -9.60   12.60
 -11   2  -5   30.50   13.50
 -11   2  -5   -3.70   13.10
 -11   2  -5    8.60    8.90
 -12  -2  -5   48.70   19.40
 -12  -2  -5   60.99   21.10
 -12  -2  -5   50.59   14.90
  12   2   5   32.10   25.30
 -12   2  -5   48.80   16.30
 -12   2  -5   43.10   16.00
  12   2   5   35.80   15.80
 -13  -2  -5    7.00   15.10
 -13  -2  -5  -19.90   16.80
  13   2   5   15.60   20.00
 -13   2  -5    5.20   14.70
 -13   2  -5  -16.80   14.80
 -14  -2  -5   15.60   23.50
 -14  -2  -5   -0.50   22.70
 -14   2  -5   38.30   20.50
 -14   2  -5   32.00   19.00
  14   2   5    2.40   26.60
 -15  -2  -5   38.70   27.80
 -15  -2  -5   35.10   33.00
 -15   2  -5   55.49   23.30
 -15   2  -5   63.09   22.40
  15   2   5    0.70   30.30
 -15  -3   5   83.29   32.20
 -15  -3   5   -6.70   19.20
 -15   3   5   27.70   22.00
 -15   3   5  -14.10   18.20
 -14  -3   5   -8.50   19.30
 -14  -3   5   12.80   24.40
 -14   3   5    9.40   14.40
 -14   3   5   -3.00   18.80
 -13  -3   5   16.60   20.80
 -13  -3   5   20.80   16.90
 -13   3   5    9.10   13.20
  13   3  -5   12.60   21.60
 -13   3   5   30.70   20.40
 -12  -3   5   54.69   22.70
 -12  -3   5   84.19   27.20
  12   3  -5   75.29   24.20
 -11  -3   5    9.30   10.00
 -11  -3   5   54.29   21.80
 -11  -3   5   36.20   15.90
  11   3  -5   41.50   20.50
 -11   3   5   28.20   13.20
 -11   3   5   13.30   15.30
 -10  -3   5   47.00   17.30
 -10  -3   5   52.39   18.00
 -10  -3   5   39.60   10.60
 -10   3   5   17.80   11.90
  10   3  -5   40.60   17.80
  10   3  -5   21.20   12.20
 -10   3   5   44.10   15.40
  10   3  -5   38.50   17.70
  -9  -3   5    4.60   12.70
  -9  -3   5   12.50   12.80
  -9  -3   5    4.60    8.40
   9   3  -5   14.40   14.10
  -9   3   5   21.30    8.90
   9   3  -5    6.10   10.80
  -8  -3   5  129.99   15.50
  -8  -3   5  141.39   23.10
  -8  -3   5  147.19   23.70
   8   3  -5  143.49   20.90
   8   3  -5  139.39   16.60
  -8   3   5  131.89   17.60
   8   3  -5  137.09   23.80
  -8   3   5  131.29   15.60
  -7  -3   5   42.30   10.90
   7  -3  -5   26.80   10.90
  -7  -3   5   11.50   12.20
  -7  -3   5   49.30   14.90
  -7   3   5   39.20    9.50
  -7   3   5   39.10   10.10
   7   3  -5   40.00   13.90
  -7   3   5   55.39   13.80
   7   3  -5   47.10   11.40
   7   3  -5   32.40   14.30
   6  -3  -5  101.19   12.60
  -6  -3   5   67.69   12.60
   6  -3  -5  117.99   14.90
  -6  -3   5   99.29   18.00
  -6  -3   5   81.29   16.60
   6  -3  -5  111.29   12.10
  -6   3   5  109.79   13.60
  -6   3   5   70.99   12.90
   6   3  -5   73.39   16.20
   6   3  -5   83.89   16.40
  -6   3   5   95.49   12.80
   5  -3  -5    4.40    7.50
  -5  -3   5   -0.60    9.90
  -5  -3   5   -4.70    8.80
  -5  -3   5   -6.60    6.70
   5  -3  -5    7.50    5.80
   5  -3  -5   12.60    8.10
   5   3  -5   10.90   10.70
   5   3  -5  -10.40    7.80
  -5   3   5    0.20    8.30
  -5   3   5   -1.50    7.60
  -5   3   5    7.00    7.80
   5   3  -5   -4.20    7.70
  -4  -3   5   19.00   11.40
   4  -3  -5   31.50    7.40
  -4  -3   5   22.80   11.50
  -4  -3   5   16.80    9.80
   4  -3  -5   27.20    8.30
   4  -3  -5   35.30    9.50
  -4   3   5   14.90    9.80
   4   3  -5   28.20   10.40
   4   3  -5   15.40   10.40
  -4   3   5   20.70    8.40
  -4   3   5   39.30    9.60
   4   3  -5    9.90   10.30
   3  -3  -5   82.59   13.30
  -3  -3   5   62.59   12.90
   3  -3  -5   78.49   11.70
   3  -3  -5   72.39   11.20
  -3  -3   5   66.49   13.30
  -3  -3   5   65.39   13.60
  -3   3   5   63.99   12.00
   3   3  -5   66.19   14.20
  -3   3   5   87.99   12.30
   3   3  -5   71.59   14.00
   3   3  -5   52.69   13.00
  -3   3   5   88.79   13.50
   2  -3  -5   73.69   11.40
   2  -3  -5   73.99   12.50
  -2  -3   5   57.59   12.70
   2  -3  -5   47.00   12.20
  -2  -3   5   61.69   12.50
   2   3  -5   70.79   13.40
  -2   3   5   69.39   12.20
   2   3  -5   38.60   10.60
   2   3  -5   47.40   12.30
  -2   3   5   70.19   12.00
  -2   3   5   54.79   11.00
  -1  -3   5   71.49   12.40
  -1  -3   5   84.89   14.70
   1  -3  -5   81.39   14.30
   1  -3  -5   80.19   13.10
  -1  -3   5   60.59   11.20
   1   3  -5   58.59   13.00
  -1   3   5   86.99   13.60
   1   3  -5   59.59   11.90
  -1   3   5   72.09   12.70
  -1   3   5   80.59   13.70
   1   3  -5   73.79   12.70
   0  -3   5   71.29   14.20
   0  -3  -5  102.29   15.40
   0  -3   5   85.69   11.10
   0  -3  -5  113.89   15.50
   0  -3   5   80.59   11.30
   0  -3  -5   81.69   11.80
   0   3   5   85.79   12.60
   0   3  -5  117.99   15.10
   0   3   5   98.69   15.10
   0   3  -5   81.89   15.50
   0   3  -5   85.89   12.00
   0   3   5  109.79   14.80
   1  -3   5  812.12   41.30
   1  -3   5  758.72   46.80
  -1  -3  -5  749.73   45.50
  -1  -3  -5  799.82   45.30
  -1  -3  -5  838.12   45.50
   1  -3   5  695.73   40.80
  -1   3  -5  739.73   42.00
   1   3   5  821.82   46.20
  -1   3  -5  715.93   41.70
   1   3   5  866.41   45.50
  -1   3  -5  756.32   46.70
   1   3   5  812.82   45.60
  -2  -3  -5  842.32   48.40
   2  -3   5  762.72   48.80
  -2  -3  -5  831.92   48.10
  -2  -3  -5  824.72   48.40
   2   3   5  815.32   48.40
   2   3   5  850.61   48.10
   2   3   5  867.41   48.00
  -2   3  -5  806.42   49.00
  -3  -3  -5  611.44   38.70
  -3  -3  -5  665.93   39.40
  -3  -3  -5  653.23   39.40
   3  -3   5  518.15   38.40
  -3   3  -5  576.14   38.90
   3   3   5  599.14   38.80
   3   3   5  614.14   38.60
   3   3   5  632.64   38.30
  -4  -3  -5  272.57   23.30
  -4  -3  -5  294.37   24.30
   4  -3   5  280.27   24.30
  -4  -3  -5  315.37   25.20
  -4   3  -5  290.17   24.50
   4   3   5  263.37   23.10
   4   3   5  313.47   25.60
   4   3   5  303.17   23.90
  -5  -3  -5   27.70   10.10
  -5  -3  -5   18.50   12.10
  -5  -3  -5   31.20   12.30
   5   3   5   11.10    9.00
  -5   3  -5   51.59   13.70
   5   3   5   23.90   12.10
   5   3   5   41.80   10.20
  -6  -3  -5  288.37   25.80
  -6  -3  -5  370.66   27.40
  -6  -3  -5  296.27   27.00
   6   3   5  267.47   26.30
  -6   3  -5  313.97   26.20
   6   3   5  308.67   26.30
  -6   3  -5  299.67   26.60
   6   3   5  322.07   25.70
  -7  -3  -5   12.40   12.00
  -7  -3  -5    9.30   11.50
  -7  -3  -5    3.90   10.30
  -7   3  -5   16.40   11.00
   7   3   5   -4.30    8.40
  -7   3  -5    0.60    8.70
   7   3   5    3.60   10.50
   7   3   5  -12.00    9.30
  -8  -3  -5   85.89   16.30
  -8  -3  -5  116.69   22.60
  -8  -3  -5  104.59   20.30
   8   3   5   79.59   15.60
  -8   3  -5  104.09   18.50
  -8   3  -5   98.89   15.30
   8   3   5   57.29   15.80
   8   3   5   62.49   14.00
  -9  -3  -5  169.78   23.30
  -9  -3  -5   87.59   18.30
  -9  -3  -5  158.48   25.10
   9   3   5  133.79   20.80
   9   3   5  119.29   22.70
  -9   3  -5  103.09   17.90
   9   3   5  111.59   21.10
  -9   3  -5  158.98   19.70
 -10  -3  -5   19.20   13.20
 -10  -3  -5   24.10   13.70
 -10  -3  -5   39.50   14.70
  10   3   5   24.90   15.80
 -10   3  -5    3.40   12.00
  10   3   5   14.00   14.00
 -10   3  -5   -2.20   10.00
  10   3   5   31.90   17.80
 -11  -3  -5   70.59   22.70
 -11  -3  -5   77.49   24.30
 -11  -3  -5   75.49   16.00
  11   3   5   50.09   17.60
  11   3   5   90.79   24.90
 -11   3  -5   72.79   18.80
 -11   3  -5   52.59   13.50
 -12  -3  -5   38.50   15.30
 -12  -3  -5  -22.90   15.30
 -12  -3  -5    8.60   14.50
  12   3   5   -0.40   17.30
 -12   3  -5   23.20   12.30
  12   3   5  -29.40   16.20
 -13  -3  -5    1.50   17.70
 -13  -3  -5   13.20   18.40
 -13  -3  -5   29.70   24.80
  13   3   5    8.00   18.60
 -13   3  -5   41.80   15.30
  13   3   5   29.50   21.60
 -14  -3  -5   36.10   22.10
 -14  -3  -5   10.80   14.30
 -14  -3  -5    1.10   31.00
  14   3   5  -36.40   18.20
 -14   3  -5   17.40   13.80
 -15  -3  -5   18.60   27.50
 -15   3  -5   25.90   16.40
 -14  -4   5   58.19   23.10
 -14  -4   5  -38.00   25.10
 -14   4   5   17.70   20.30
  14   4  -5   -1.00   24.10
 -14   4   5   40.40   17.00
 -13  -4   5  -11.50   19.10
 -13  -4   5   10.90   13.60
 -13  -4   5   16.40   21.60
 -13   4   5    9.60   16.00
  13   4  -5  -19.20   21.80
 -13   4   5    9.90   15.30
 -12  -4   5  -16.50   11.00
 -12  -4   5  -14.80   13.90
 -12   4   5   27.10   15.20
  12   4  -5   19.00   21.00
  12   4  -5  -28.20   15.00
 -12   4   5   -2.40   12.70
 -11  -4   5   41.90   17.50
 -11  -4   5   -2.20    8.80
 -11  -4   5  -15.70   17.30
  11   4  -5  -19.30   13.00
 -11   4   5    2.00   15.70
 -11   4   5    5.10   11.60
  11   4  -5   -2.10   15.90
  11   4  -5  -29.30   16.30
 -10  -4   5  216.18   34.00
 -10  -4   5  183.28   25.10
 -10  -4   5  188.98   20.00
 -10   4   5  204.08   21.40
 -10   4   5  138.19   20.70
  10   4  -5  213.68   24.80
  10   4  -5  137.99   25.70
  10   4  -5  134.69   28.40
  -9  -4   5   63.29   21.70
  -9  -4   5   44.20   18.10
   9  -4  -5   59.39   13.60
  -9   4   5   57.89   14.20
   9   4  -5   71.59   17.00
  -9   4   5   80.19   15.50
  -9   4   5   70.29   14.90
   9   4  -5   44.80   18.30
   9   4  -5   54.69   17.90
  -8  -4   5  444.46   35.00
  -8  -4   5  504.65   41.60
   8  -4  -5  496.95   37.00
  -8  -4   5  556.54   41.70
  -8   4   5  458.55   34.00
  -8   4   5  488.95   35.20
   8   4  -5  560.74   41.80
  -8   4   5  524.65   36.30
   8   4  -5  521.65   41.40
   8   4  -5  535.75   37.60
  -7  -4   5    0.60    9.30
   7  -4  -5   38.60   12.00
  -7  -4   5   15.90   13.70
  -7  -4   5   12.70   13.70
   7   4  -5   21.10   12.40
  -7   4   5    6.30    9.50
   7   4  -5    3.40   11.10
   7   4  -5   23.10   16.20
  -7   4   5   30.70   12.30
  -7   4   5   14.70    9.90
  -6  -4   5    7.40   12.40
   6  -4  -5   -4.40    8.30
  -6  -4   5   -4.10    9.40
  -6  -4   5    9.50   13.50
  -6   4   5   -2.20   10.10
  -6   4   5   23.40   10.40
   6   4  -5   -4.50   10.10
  -6   4   5   10.60    9.10
   6   4  -5   -2.60   11.00
   6   4  -5  -11.90   10.90
  -5  -4   5   19.40   11.10
  -5  -4   5   10.60   10.70
   5  -4  -5   21.90    9.00
   5  -4  -5   36.30   11.10
  -5  -4   5   30.80   13.40
   5   4  -5   41.40   13.30
   5   4  -5   16.50   13.50
  -5   4   5   28.20   11.60
   5   4  -5   12.80   10.70
  -5   4   5   32.30   10.50
  -5   4   5   21.40    9.30
   4  -4  -5   35.20    8.80
  -4  -4   5   13.80    9.50
   4  -4  -5   25.00    8.30
   4  -4  -5   18.90    8.90
  -4  -4   5    2.50    9.70
  -4  -4   5    7.50   10.10
   4   4  -5   20.50   11.70
  -4   4   5   22.40    8.30
  -4   4   5   22.40    8.00
  -4   4   5   14.80   10.50
   4   4  -5    9.10   10.00
   4   4  -5    2.50    9.60
   3  -4  -5  134.59   14.10
  -3  -4   5  146.69   18.50
  -3  -4   5  131.19   17.80
   3  -4  -5  154.48   14.30
   3  -4  -5  142.99   18.10
  -3  -4   5  120.89   16.90
   3   4  -5  125.99   20.30
  -3   4   5  115.19   14.90
  -3   4   5  126.39   14.80
   3   4  -5  135.49   17.50
  -3   4   5  135.59   16.90
   3   4  -5  140.19   19.60
   2  -4  -5  364.56   24.00
  -2  -4   5  287.77   26.20
   2  -4  -5  299.17   26.50
   2  -4  -5  338.57   23.90
  -2   4   5  334.47   27.40
   2   4  -5  326.97   27.80
  -2   4   5  295.57   23.40
  -2   4   5  303.47   24.10
   2   4  -5  325.57   25.60
   2   4  -5  314.07   25.60
  -1  -4   5   49.00   12.30
   1  -4  -5   50.89   13.00
  -1  -4   5   45.30   13.40
   1  -4  -5   46.40   13.20
   1  -4  -5   72.39   13.00
   1   4  -5   45.70   11.40
  -1   4   5   68.49   12.80
   1   4  -5   64.59   12.70
  -1   4   5   49.80   12.60
  -1   4   5   55.09   13.30
   1   4  -5   53.09   12.30
   0  -4  -5   10.70    9.00
   0  -4   5   22.80    8.10
   0  -4   5    2.20    7.50
   0  -4  -5    1.10    8.50
   0  -4   5    2.10    8.90
   0   4  -5   17.30   10.20
   0   4   5    5.10   10.80
   0   4   5    2.30    9.10
   0   4  -5   14.10    9.40
   0   4   5   -3.90    9.70
   0   4  -5    3.10    8.40
   1  -4   5   47.90    9.80
  -1  -4  -5   63.09   14.60
   1  -4   5   59.49   15.50
  -1  -4  -5   81.49   15.70
  -1  -4  -5   81.49   14.50
   1  -4   5   68.79   10.20
   1   4   5   49.90   11.70
  -1   4  -5   38.80    9.90
  -1   4  -5   60.29   11.90
   1   4   5   67.59   13.30
   1   4   5   63.39   14.70
  -1   4  -5   56.29   13.60
  -2  -4  -5  104.29   17.10
   2  -4   5   81.39   16.70
  -2  -4  -5   99.19   17.90
  -2  -4  -5   97.69   17.40
   2   4   5  122.59   18.80
   2   4   5   87.99   16.50
   2   4   5   97.49   15.00
  -2   4  -5   72.89   10.60
  -2   4  -5   65.79   11.20
  -2   4  -5   82.29   15.80
  -3  -4  -5  640.14   40.80
   3  -4   5  524.05   40.50
  -3  -4  -5  623.54   40.40
  -3  -4  -5  590.44   40.70
   3   4   5  647.44   40.90
   3   4   5  603.44   40.40
  -3   4  -5  586.04   41.10
   3   4   5  662.83   41.40
  -4  -4  -5   25.80   11.00
  -4  -4  -5   32.10   12.80
   4  -4   5   16.50   11.90
  -4  -4  -5   31.50   12.20
   4   4   5   32.30   12.10
  -4   4  -5   23.20   10.20
   4   4   5   61.49   15.00
   4   4   5   11.70   11.00
  -5  -4  -5   -0.10   10.60
  -5  -4  -5   15.70   10.00
  -5  -4  -5   45.50   16.40
   5  -4   5    2.00   11.00
  -5   4  -5   12.80    9.50
   5   4   5   -8.80    8.60
   5   4   5   11.10   13.20
   5   4   5    0.80    9.90
  -6  -4  -5   13.00   11.10
  -6  -4  -5   34.40   13.90
  -6  -4  -5   15.80    9.10
   6   4   5    2.90   11.60
   6   4   5   -1.00    9.40
   6   4   5   16.20   10.40
  -7  -4  -5  288.27   29.80
  -7  -4  -5  322.47   30.60
  -7  -4  -5  280.47   27.40
  -7   4  -5  351.06   31.30
   7   4   5  282.07   29.10
  -7   4  -5  293.57   28.30
   7   4   5  308.97   29.90
   7   4   5  307.87   28.30
  -8  -4  -5   42.60   14.80
  -8  -4  -5   45.20   15.50
  -8  -4  -5   43.70   15.80
  -8   4  -5   21.40   14.60
   8   4   5   41.10   17.10
   8   4   5   52.39   18.20
   8   4   5   22.50   13.80
  -8   4  -5   52.89   14.60
  -9  -4  -5   27.30   13.80
  -9  -4  -5   20.10   13.70
  -9  -4  -5    1.60   15.00
   9   4   5    2.90   12.40
  -9   4  -5   32.10   15.00
   9   4   5   -4.70   13.90
  -9   4  -5    0.00   12.70
   9   4   5   13.70   16.90
 -10  -4  -5   -4.40   20.60
 -10  -4  -5   35.40   16.20
 -10  -4  -5    4.00   15.90
 -10   4  -5  -21.30   12.50
  10   4   5   14.50   14.20
 -10   4  -5   26.50   12.40
  10   4   5    1.50   16.90
 -11  -4  -5  -16.10   13.30
 -11  -4  -5  -13.70   11.80
 -11  -4  -5    5.70   23.10
  11   4   5   -3.50   15.70
 -11   4  -5  -14.90   11.70
  11   4   5   -8.20   19.80
 -11   4  -5   30.90   16.80
 -12  -4  -5  -14.60   22.90
 -12  -4  -5  -23.00   15.50
 -12  -4  -5  -21.10   14.30
  12   4   5   -6.50   20.30
 -12   4  -5   -3.30   17.50
  12   4   5  -12.90   18.50
 -12   4  -5   19.50   13.70
 -13  -4  -5   19.50   15.40
 -13  -4  -5  -19.50   27.80
 -13  -4  -5   21.90   18.20
 -13   4  -5    0.10   12.20
  13   4   5    9.20   22.50
  13   4   5  -43.50   18.90
 -14  -4  -5    8.30   19.60
 -14  -4  -5    9.40   16.50
 -14  -4  -5   23.50   37.00
  14   4   5  -22.70   27.90
  14   4   5  -46.80   25.80
 -13  -5   5   -7.10   21.60
 -13  -5   5    7.60   15.40
 -13  -5   5   36.30   28.00
  13   5  -5    6.70   20.50
 -12  -5   5   63.39   17.00
 -12  -5   5   63.49   24.40
 -12  -5   5   34.30   24.30
  12   5  -5    8.40   20.00
  12   5  -5   42.00   27.70
 -11  -5   5  160.28   22.40
 -11  -5   5  186.98   34.60
 -11  -5   5  210.58   34.90
  11   5  -5  110.19   29.90
 -11   5   5  167.88   22.90
  11   5  -5  113.89   25.40
 -10  -5   5   56.59   13.70
 -10  -5   5   78.79   22.10
 -10  -5   5   87.79   22.00
  10  -5  -5   50.39   15.10
 -10   5   5   92.59   16.40
  10   5  -5   72.39   20.50
  10   5  -5  110.49   23.90
  10   5  -5   49.40   20.40
 -10   5   5   83.09   19.40
  -9  -5   5  -14.50    9.40
   9  -5  -5  -27.20   11.40
  -9  -5   5   14.90   15.00
  -9  -5   5   11.00   13.80
  -9   5   5   12.70   13.50
   9   5  -5   13.30   14.40
   9   5  -5  -13.00   13.50
  -9   5   5   -2.70   12.00
  -9   5   5   17.00   10.80
   9   5  -5   -1.80   17.80
   8  -5  -5   -6.90   12.40
  -8  -5   5    7.40   17.30
  -8  -5   5    4.60   10.50
  -8  -5   5   32.40   18.40
   8   5  -5   21.40   17.90
   8   5  -5    8.50   13.40
  -8   5   5    5.60   10.60
   8   5  -5   -0.70   15.50
  -8   5   5  -20.30   10.90
   7  -5  -5  228.88   25.30
  -7  -5   5  184.38   23.70
  -7  -5   5  222.28   27.10
  -7  -5   5  212.78   27.70
   7   5  -5  216.58   26.90
   7   5  -5  177.28   27.10
  -7   5   5  230.08   21.40
  -7   5   5  267.97   27.90
  -7   5   5  216.88   22.10
   7   5  -5  254.77   27.50
  -6  -5   5  193.18   23.90
  -6  -5   5  191.88   24.70
  -6  -5   5  151.98   21.20
   6  -5  -5  211.08   23.40
  -6   5   5  221.28   20.90
   6   5  -5  181.48   24.20
  -6   5   5  203.58   24.00
   6   5  -5  135.29   22.50
  -6   5   5  223.28   20.80
   6   5  -5  160.08   23.70
   5  -5  -5  283.47   21.90
   5  -5  -5  307.77   27.70
  -5  -5   5  307.77   28.70
  -5  -5   5  304.67   27.80
  -5  -5   5  262.37   27.50
  -5   5   5  308.07   25.30
  -5   5   5  295.17   24.20
   5   5  -5  297.27   28.50
  -5   5   5  292.07   28.10
   5   5  -5  292.87   30.50
   5   5  -5  293.07   29.80
  -4  -5   5   12.20   12.80
   4  -5  -5   30.10   12.90
  -4  -5   5   19.50   12.80
   4  -5  -5   40.60   10.30
  -4  -5   5   28.60   13.90
   4  -5  -5   41.90    9.90
  -4   5   5   29.60   10.00
   4   5  -5   12.40   11.30
   4   5  -5   16.00   12.40
  -4   5   5   34.00   14.00
   4   5  -5   26.60   13.40
  -4   5   5   33.80   12.50
  -3  -5   5   91.49   18.80
  -3  -5   5  118.19   19.90
   3  -5  -5  102.59   14.00
   3  -5  -5  127.39   15.40
   3  -5  -5   87.19   18.00
   3   5  -5   94.69   19.20
   3   5  -5  101.69   20.40
  -3   5   5  132.99   19.30
  -3   5   5  107.79   17.90
   3   5  -5   89.79   19.80
  -3   5   5   96.99   18.70
   2  -5  -5    3.60    9.70
  -2  -5   5    5.80    9.40
   2  -5  -5   20.60   10.20
   2  -5  -5    6.40    7.30
  -2  -5   5    3.60    9.70
  -2  -5   5   -2.50   10.20
  -2   5   5    9.40   10.40
   2   5  -5    0.10   10.90
  -2   5   5    9.60   10.80
   2   5  -5   -1.20   10.60
  -2   5   5   -4.40    9.10
   2   5  -5   -4.10   10.60
   1  -5  -5  116.89   20.50
  -1  -5   5  138.09   15.50
   1  -5  -5  142.69   19.30
  -1  -5   5  123.09   20.80
   1  -5  -5  113.79   15.60
  -1  -5   5  116.99   16.20
   1   5  -5  123.29   17.10
  -1   5   5  135.79   21.60
   1   5  -5  129.09   16.80
  -1   5   5  123.89   16.90
   1   5  -5   94.79   18.40
  -1   5   5  121.59   16.80
   0  -5   5  142.99   19.10
   0  -5   5  144.79   15.80
   0  -5  -5  134.79   21.50
   0  -5  -5  156.48   17.40
   0  -5   5  129.79   15.30
   0   5  -5   98.39   17.00
   0   5   5  168.38   19.50
   0   5  -5  123.29   16.40
   0   5   5  143.09   20.40
   0   5  -5  111.29   15.30
   0   5   5  139.49   22.00
  -1  -5  -5  162.78   17.80
   1  -5   5  132.69   14.60
   1  -5   5  146.99   20.70
   1  -5   5  152.68   15.60
  -1  -5  -5  161.58   19.40
  -1  -5  -5  181.58   19.20
  -1   5  -5  139.69   21.10
   1   5   5  185.58   21.80
   1   5   5  165.88   19.90
  -1   5  -5  149.88   17.00
  -1   5  -5  133.29   15.60
   1   5   5  161.38   19.40
  -2  -5  -5   75.79   15.70
  -2  -5  -5  102.49   18.20
  -2  -5  -5   94.89   16.90
   2  -5   5   38.00   14.00
   2   5   5   79.79   16.60
  -2   5  -5   72.39   12.80
   2   5   5   64.99   17.40
  -2   5  -5   63.29   13.10
   2   5   5  119.69   20.50
  -2   5  -5   58.59   15.60
  -3  -5  -5  189.68   21.30
  -3  -5  -5  217.48   22.00
  -3  -5  -5  179.18   21.80
   3  -5   5  178.68   23.40
  -3   5  -5  136.29   22.20
  -3   5  -5  165.38   16.50
  -3   5  -5  177.18   16.00
   3   5   5  219.08   25.10
   3   5   5  211.18   24.50
   3   5   5  173.08   21.70
  -4  -5  -5  123.79   20.90
   4  -5   5   73.29   18.50
  -4  -5  -5  163.58   24.00
  -4  -5  -5  134.19   21.70
  -4   5  -5   86.79   18.30
   4   5   5  144.59   23.40
   4   5   5  101.69   19.00
   4   5   5  115.09   20.20
  -5  -5  -5   17.70   12.90
   5  -5   5   14.20   11.20
  -5  -5  -5   14.70   11.00
  -5  -5  -5   27.70   14.20
   5   5   5   28.60   14.10
   5   5   5    3.50   12.40
  -5   5  -5   -2.90   10.70
   5   5   5   28.40   14.60
   6  -5   5   31.40   14.20
  -6  -5  -5   32.00   13.00
  -6  -5  -5   31.20   14.70
  -6   5  -5   47.20   15.70
   6   5   5   33.10   17.20
   6   5   5   50.79   16.00
   6   5   5   61.69   16.60
  -7  -5  -5   38.00   16.00
  -7  -5  -5   26.70   14.20
  -7  -5  -5   16.40   16.20
   7   5   5   37.40   17.50
   7   5   5   17.00   14.10
   7   5   5   -0.30   12.60
  -8  -5  -5    6.90   13.10
  -8  -5  -5  -19.30   11.30
  -8  -5  -5    3.80   11.70
   8   5   5   21.00   17.70
   8   5   5   -9.20   13.00
  -8   5  -5   24.80   17.70
  -8   5  -5  -23.70   12.50
  -9  -5  -5   21.90   16.40
  -9  -5  -5  -16.90   18.10
  -9  -5  -5   -1.70   14.90
  -9   5  -5  -24.40   13.70
  -9   5  -5  -20.00   14.60
   9   5   5   -9.40   14.10
   9   5   5   14.10   19.20
   9   5   5  -15.30   14.10
 -10  -5  -5   -9.60   14.20
 -10  -5  -5   15.70   21.00
  10   5   5  -11.20   16.50
 -11  -5  -5    7.20   20.30
 -11  -5  -5   18.90   24.20
 -11  -5  -5   15.50   16.10
 -11   5  -5   25.90   19.90
  11   5   5   12.70   20.90
 -11   5  -5   62.29   22.40
 -12  -5  -5  -18.40   18.30
 -12  -5  -5   39.00   28.90
 -12   5  -5   14.80   20.30
  12   5   5  -15.80   20.40
 -12   5  -5   27.70   18.00
 -13  -5  -5   18.30   21.20
 -13  -5  -5   -1.30   24.60
 -13  -5  -5   29.20   26.10
  13   5   5    4.70   27.80
 -13   5  -5    5.40   26.50
 -12  -6   5  -34.60   21.80
 -12  -6   5   31.60   20.80
  12   6  -5   10.30   23.30
 -12   6   5  -17.40   21.60
 -11  -6   5   -6.50   16.70
  11  -6  -5  -26.70   15.20
 -11  -6   5    4.40   19.20
  11   6  -5    9.20   20.10
 -10  -6   5   15.60   20.40
 -10  -6   5  -21.20   11.60
  10  -6  -5    0.30   16.80
  10   6  -5    6.60   24.90
  10   6  -5  -12.70   19.50
  -9  -6   5   12.60   16.20
  -9  -6   5   12.50   18.10
   9  -6  -5   36.10   16.00
   9   6  -5   28.30   17.80
   9   6  -5   47.60   22.20
  -9   6   5   38.10   16.00
  -8  -6   5    9.00   16.20
  -8  -6   5   -7.30   14.50
   8  -6  -5   -6.10   12.00
   8   6  -5   13.20   21.30
  -8   6   5   15.10   12.80
  -8   6   5  -21.10   15.10
  -8   6   5   22.80   10.70
   8   6  -5   -9.40   14.60
   7  -6  -5   31.90   16.40
  -7  -6   5    6.50   14.50
  -7  -6   5   63.29   20.80
  -7  -6   5   34.90   22.00
  -7   6   5   54.59   14.90
  -7   6   5   38.40   16.10
   7   6  -5   22.00   18.70
   7   6  -5   73.89   24.40
   6  -6  -5   42.80   16.70
  -6  -6   5   23.50   15.80
  -6  -6   5   22.70   16.70
  -6  -6   5    3.00   16.40
   6   6  -5   -3.20   17.10
  -6   6   5    7.90   11.20
  -6   6   5   -8.70   15.40
  -6   6   5   44.50   14.40
   6   6  -5   56.89   19.50
  -5  -6   5    4.40   12.70
   5  -6  -5    0.20   13.40
  -5  -6   5    9.40   14.60
  -5   6   5   -6.40   14.50
  -5   6   5   25.60   11.70
   5   6  -5   -0.10   16.40
   5   6  -5    9.90   14.00
  -5   6   5    3.40   10.30
   5   6  -5   26.20   19.00
  -4  -6   5   14.30   14.40
  -4  -6   5    0.80   11.50
  -4  -6   5   28.50   17.50
   4  -6  -5   17.30   11.50
   4  -6  -5   11.60   11.30
  -4   6   5    8.90   13.80
  -4   6   5   18.40   13.10
   4   6  -5   20.20   15.20
   4   6  -5   18.10   15.10
   4   6  -5   51.19   17.90
   3  -6  -5  185.48   24.30
  -3  -6   5  160.48   26.80
  -3  -6   5  156.78   25.90
   3  -6  -5  215.18   20.20
  -3   6   5  214.98   23.00
  -3   6   5  170.88   21.60
   3   6  -5  153.88   22.60
  -3   6   5  218.38   27.40
   3   6  -5  159.88   26.30
   3   6  -5  221.18   30.00
   2  -6  -5  142.09   24.40
  -2  -6   5  146.29   25.80
  -2  -6   5  140.29   19.30
  -2  -6   5  142.59   23.40
   2  -6  -5  150.38   18.80
   2  -6  -5  164.78   19.00
  -2   6   5  171.58   27.70
   2   6  -5  159.08   26.00
  -2   6   5  150.28   20.90
   2   6  -5  154.98   22.50
   2   6  -5  181.08   26.80
  -2   6   5  194.58   21.50
  -1  -6   5   19.30   12.20
   1  -6  -5    9.30   10.50
   1  -6  -5    0.40   10.00
  -1  -6   5   11.90   10.50
  -1  -6   5   10.00   13.00
   1  -6  -5    7.70   11.80
   1   6  -5    2.20    9.70
   1   6  -5   18.40   10.50
  -1   6   5    1.10   10.70
   1   6  -5   -4.00   10.80
  -1   6   5  -10.20   11.50
   0  -6   5   24.20   13.40
   0  -6   5    1.40   10.30
   0  -6  -5   12.20   13.20
   0  -6   5   19.10   10.30
   0  -6  -5   29.80   14.10
   0  -6  -5    1.40   11.70
   0   6   5   18.10   14.70
   0   6   5    9.10   14.10
   0   6  -5   -9.40   11.30
   0   6   5   -8.00   11.50
   0   6  -5    6.10   10.70
   0   6  -5   -0.90   11.10
   1  -6   5   -0.10    9.20
  -1  -6  -5    2.00   13.30
  -1  -6  -5   27.30   13.80
   1  -6   5    9.40   10.50
   1  -6   5   14.00    9.80
  -1   6  -5   -1.00    8.60
  -1   6  -5   11.70   11.20
   1   6   5    4.60   12.00
  -1   6  -5   -2.30   14.00
   1   6   5  -13.00   10.10
   1   6   5    4.50   14.80
  -2  -6  -5   -1.00   11.70
  -2  -6  -5    2.90   11.30
   2  -6   5   -2.10   13.00
  -2  -6  -5    6.80   14.00
  -2   6  -5    7.90    9.50
   2   6   5    8.90   15.50
  -2   6  -5    2.40    9.50
  -2   6  -5  -17.60   11.80
   2   6   5   17.20   14.30
   2   6   5    5.30   12.90
  -3  -6  -5   51.09   16.40
  -3  -6  -5   31.30   15.10
  -3  -6  -5   69.09   18.20
   3  -6   5   17.70   14.90
   3   6   5   48.10   17.70
  -3   6  -5   55.09   12.80
   3   6   5   33.40   17.50
  -3   6  -5   31.00   17.20
  -3   6  -5   43.50   12.20
  -4  -6  -5   77.89   19.50
  -4  -6  -5   82.59   20.70
   4  -6   5   47.20   16.00
  -4  -6  -5   76.39   19.80
  -4   6  -5   83.29   18.90
   4   6   5   64.79   19.50
  -4   6  -5   72.99   13.20
   4   6   5   47.20   16.00
   5  -6   5    6.20   13.30
  -5  -6  -5   38.40   17.20
  -5  -6  -5   25.90   16.40
  -5  -6  -5   27.70   15.20
   5   6   5    4.30   17.90
   5   6   5   10.00   12.80
  -6  -6  -5   10.20   15.30
   6  -6   5   14.60   14.40
  -6  -6  -5   46.60   19.20
  -6  -6  -5   58.39   16.00
   6   6   5   30.10   16.70
   6   6   5   51.89   20.30
  -7  -6  -5    8.70   13.80
  -7  -6  -5   39.20   18.20
  -7  -6  -5   47.90   17.60
   7  -6   5    7.00   15.70
   7   6   5   25.10   17.30
   7   6   5   53.29   19.30
  -8  -6  -5   -5.20   18.80
  -8  -6  -5    7.50   16.90
  -8  -6  -5   -2.10   13.70
   8   6   5   22.70   18.40
   8   6   5  -19.90   14.10
  -9  -6  -5   38.30   26.90
  -9  -6  -5   13.80   16.80
  -9  -6  -5    3.90   11.80
  -9   6  -5   -9.20   19.30
   9   6   5  -41.70   24.20
   9   6   5   -0.30   12.50
 -10  -6  -5   14.30   19.60
 -10  -6  -5  -24.30   15.60
 -10  -6  -5   64.59   29.20
 -10   6  -5  -26.50   16.20
  10   6   5   18.90   21.00
 -11  -6  -5    2.20   19.20
 -11  -6  -5    6.20   16.00
 -11  -6  -5    7.30   23.40
 -11   6  -5   -7.40   21.20
  11   6   5   20.30   24.50
 -12  -6  -5    0.50   21.20
 -12  -6  -5   14.20   20.30
  12   6   5   35.20   26.50
 -12   6  -5   17.10   23.10
 -11  -7   5   21.60   30.90
  11  -7  -5   -4.50   19.50
 -11  -7   5  -10.90   24.30
  11   7  -5   26.60   22.70
  10  -7  -5  -12.80   16.50
 -10  -7   5   23.60   15.80
 -10  -7   5   71.19   28.20
  10   7  -5   53.89   23.30
  10   7  -5  -23.10   27.60
  -9  -7   5   15.90   21.50
  -9  -7   5   10.60   24.10
   9  -7  -5   19.10   18.60
   9   7  -5   16.00   22.70
   9   7  -5  -18.50   21.40
   8  -7  -5   21.80   18.60
  -8  -7   5   28.20   21.80
  -8  -7   5    7.60   14.90
  -8   7   5   -0.90   14.90
   8   7  -5   17.90   23.40
   8   7  -5   30.40   22.00
  -7  -7   5   29.60   20.00
  -7  -7   5    4.00   16.50
   7   7  -5    8.40   19.30
  -7   7   5   -8.40   13.70
   7   7  -5   12.90   17.80
  -7   7   5  -27.80   14.30
  -6  -7   5   25.60   18.80
   6  -7  -5   24.10   16.70
  -6  -7   5  -12.80   15.50
   6   7  -5   16.20   18.50
   6   7  -5   -1.80   15.80
  -6   7   5   33.40   15.00
  -6   7   5   -4.20   13.70
  -5  -7   5   -5.60   12.60
  -5  -7   5   29.30   18.60
   5  -7  -5   15.00   15.60
  -5   7   5   22.30   14.00
   5   7  -5  -16.00   13.40
  -5   7   5   14.30   15.90
   5   7  -5   45.30   20.70
   4  -7  -5   37.90   17.80
  -4  -7   5   49.40   17.70
  -4   7   5   62.49   18.10
  -4   7   5   73.29   18.00
   4   7  -5   60.79   20.30
   4   7  -5   63.09   19.50
  -3  -7   5   40.90   17.10
   3  -7  -5   22.10   14.80
   3  -7  -5   60.39   16.60
  -3  -7   5   40.60   16.00
   3   7  -5   78.99   23.90
  -3   7   5   65.09   18.90
  -3   7   5   53.79   16.20
   3   7  -5   31.10   18.20
   2  -7  -5   23.70   14.40
  -2  -7   5   -8.70   11.70
   2  -7  -5  -12.10   13.20
  -2  -7   5   -3.10   13.10
   2   7  -5   -7.50   12.40
  -2   7   5    3.60   13.90
   2   7  -5   11.20   13.90
   1  -7  -5   27.10   15.80
  -1  -7   5    4.10   12.40
   1  -7  -5   19.50   15.90
  -1  -7   5    6.40   14.20
   1   7  -5   -2.60   15.20
   1   7  -5   10.20   16.00
  -1   7   5   31.00   15.20
  -1   7   5   14.70   15.40
   0  -7  -5   -1.30   13.50
   0  -7   5    4.20   14.40
   0  -7  -5   14.70   13.90
   0  -7   5   -9.90   12.10
   0   7  -5   12.90   16.50
   0   7  -5    4.80   14.90
   0   7   5   17.60   14.80
   0   7   5   -5.60   14.90
   1  -7   5   20.10   16.10
  -1  -7  -5    8.00   14.40
   1  -7   5    6.80   11.50
  -1  -7  -5    7.70   16.50
   1   7   5   16.90   19.20
  -1   7  -5    8.80   16.30
  -1   7  -5    3.40   12.60
   1   7   5    5.70   14.60
  -2  -7  -5    6.20   13.20
  -2  -7  -5   25.70   17.00
   2  -7   5   -0.40   11.70
  -2   7  -5    0.40   11.50
   2   7   5   18.60   16.90
   2   7   5   20.90   15.80
  -3  -7  -5   29.00   18.50
  -3  -7  -5   66.39   20.50
   3   7   5   79.79   25.60
  -3   7  -5   91.89   22.80
   3   7   5   79.59   22.20
  -4  -7  -5   26.50   17.40
  -4  -7  -5   -5.60   12.30
  -4   7  -5   17.80   11.50
   4   7   5    8.10   18.30
  -4   7  -5   20.90   14.70
  -5  -7  -5   21.20   16.10
  -5  -7  -5    8.70   15.80
   5  -7   5    8.50   15.60
   5   7   5   -6.50   18.90
   5   7   5   31.80   17.10
   6  -7   5   -6.70   14.00
  -6  -7  -5   -7.70   15.80
  -6  -7  -5    1.70   15.80
   6   7   5   30.20   24.00
   6   7   5   -1.90   13.40
  -7  -7  -5    4.50   15.20
   7  -7   5   11.70   15.10
  -7  -7  -5    9.40   16.90
   7   7   5   -3.90   16.10
   7   7   5   12.80   25.60
  -8  -7  -5  132.79   27.80
  -8  -7  -5  120.49   29.60
   8   7   5  112.49   27.60
   8   7   5   84.19   25.90
  -9  -7  -5   -7.40   15.10
  -9  -7  -5  -12.20   19.60
   9   7   5   -9.60   31.20
  -9   7  -5   28.80   19.60
   9   7   5    3.30   21.80
 -10  -7  -5   29.30   19.80
 -10  -7  -5  -13.70   20.00
 -10   7  -5   33.50   24.70
  10   7   5   33.50   25.40
   8  -8  -5   23.20   22.10
  -8  -8   5  -12.60   20.70
  -8  -8   5  -12.30   24.10
   8   8  -5   43.60   32.30
   8   8  -5   -3.90   19.30
  -7  -8   5  -23.50   16.90
  -7  -8   5  -28.00   21.30
   7   8  -5  -27.40   32.10
  -7   8   5   25.90   14.50
  -7   8   5   12.60   18.90
  -6  -8   5  -12.00   21.40
  -6  -8   5   20.20   18.90
   6  -8  -5   -1.60   19.50
   6   8  -5    6.20   24.40
  -6   8   5   -1.40   16.60
   6   8  -5    6.50   19.10
  -5  -8   5  -14.20   17.30
  -5  -8   5   18.30   20.90
   5  -8  -5    0.70   16.80
   5   8  -5   19.90   23.80
  -5   8   5   10.40   17.80
  -5   8   5   35.00   16.40
   5   8  -5   50.89   18.10
  -4  -8   5  -10.40   18.30
   4  -8  -5  -17.30   13.20
  -4  -8   5  -13.50   17.40
  -4   8   5   13.60   18.30
   4   8  -5   -6.20   23.30
   4   8  -5    6.50   18.90
  -4   8   5   18.40   17.30
  -3  -8   5   23.40   16.50
   3  -8  -5    8.90   14.90
  -3  -8   5    4.10   19.20
   3  -8  -5   30.20   19.20
  -3   8   5    5.50   20.40
   3   8  -5    9.70   20.50
   3   8  -5    0.50   17.80
  -3   8   5   27.50   20.20
   2  -8  -5   -5.30   16.60
  -2  -8   5   -7.70   16.50
  -2  -8   5  -19.00   15.80
   2  -8  -5  -13.30   16.10
   2   8  -5   -3.50   18.30
   2   8  -5    5.10   16.30
  -2   8   5  -14.90   15.90
  -2   8   5   43.30   20.30
   1  -8  -5   36.90   20.30
  -1  -8   5   -8.50   16.80
   1  -8  -5   16.90   16.70
  -1  -8   5   45.20   16.70
   1   8  -5    7.10   16.00
  -1   8   5   23.90   17.80
  -1   8   5   63.69   22.00
   1   8  -5  -13.10   16.50
   0  -8  -5  -12.50   14.80
   0  -8  -5   -0.30   20.20
   0  -8   5    3.90   16.70
   0  -8   5   -8.70   15.40
   0   8   5   32.20   21.60
   0   8   5    3.70   17.40
   0   8  -5  -14.40   17.10
   0   8  -5   17.30   16.30
   1  -8   5  -13.30   14.70
  -1  -8  -5   -0.70   17.50
   1   8   5   24.40   18.80
  -1   8  -5   26.00   15.00
   1   8   5   37.70   21.10
  -1   8  -5   11.40   17.20
  -2  -8  -5  118.79   32.80
   2  -8   5   80.19   27.50
  -2  -8  -5   68.09   22.10
  -2   8  -5  116.39   28.10
   2   8   5  119.69   26.90
   2   8   5   62.59   28.10
  -2   8  -5   66.19   21.20
  -3  -8  -5  -15.40   16.20
   3  -8   5   46.00   18.70
  -3  -8  -5   32.10   19.80
   3   8   5   12.70   17.30
   3   8   5    4.80   20.10
  -3   8  -5   22.30   16.40
  -3   8  -5   23.30   17.70
   4  -8   5   33.90   19.70
  -4  -8  -5   28.10   19.00
  -4  -8  -5   66.89   23.30
  -4   8  -5   39.90   16.60
   4   8   5   33.10   20.80
   4   8   5   43.60   24.90
   5  -8   5   -2.40   13.10
  -5  -8  -5   -7.40   18.00
   5   8   5   -7.90   16.40
  -5   8  -5   12.10   13.80
   5   8   5   31.10   29.00
  -6  -8  -5   35.60   23.90
   6  -8   5    6.90   16.60
  -6  -8  -5   -8.40   23.30
   6   8   5  -10.20   17.40
   6   8   5  -29.10   25.70
  -7  -8  -5  -21.80   22.80
   7  -8   5  -10.40   18.80
  -7  -8  -5  -14.30   18.10
   7   8   5   10.60   29.40
   7   8   5   26.40   19.60
  -8  -8  -5   15.30   21.60
  -8  -8  -5   25.40   27.20
   8   8   5  -54.59   31.10
   8   8   5  -25.90   19.40
   5  -9  -5  -13.80   20.10
  -5  -9   5   57.09   24.00
   5   9  -5  -13.40   21.10
  -5   9   5   32.30   19.00
   5   9  -5  -26.50   30.60
  -5   9   5  -26.20   21.40
  -4  -9   5   -1.70   28.70
   4  -9  -5  -21.20   18.80
  -4   9   5   23.20   19.70
  -4   9   5  -33.50   18.70
   4   9  -5  -35.50   16.00
   4   9  -5  -27.70   24.70
   3  -9  -5   18.10   19.60
  -3  -9   5    0.90   27.80
  -3  -9   5   20.60   17.40
   3   9  -5  -31.20   18.80
  -3   9   5  -16.60   23.20
   3   9  -5    8.30   25.00
  -3   9   5   18.00   21.90
   2  -9  -5  -45.60   22.00
  -2  -9   5  -25.00   23.60
  -2  -9   5    6.60   20.30
   2  -9  -5   -4.40   19.20
  -2   9   5    6.10   20.60
   2   9  -5  -22.30   24.10
   2   9  -5  -42.00   20.20
  -2   9   5    5.30   27.00
   1  -9  -5  -23.50   23.20
  -1  -9   5   46.90   21.60
  -1  -9   5  -38.70   22.00
   1  -9  -5    4.00   19.40
  -1   9   5  -30.30   22.10
   1   9  -5   25.80   22.90
   1   9  -5  -45.70   22.40
  -1   9   5   12.60   19.70
   0  -9  -5    7.00   17.80
   0  -9  -5   33.50   26.90
   0   9   5    1.80   20.10
   0   9  -5   34.50   22.40
   0   9  -5   24.40   22.40
   0   9   5   98.09   28.80
   1  -9   5    4.00   18.70
  -1  -9  -5   12.10   28.90
  -1  -9  -5   24.30   17.30
   1   9   5   64.49   28.40
  -1   9  -5   29.80   24.20
   1   9   5   50.99   27.70
  -1   9  -5   24.30   18.90
   2  -9   5   10.40   21.00
  -2  -9  -5  -56.59   25.50
  -2  -9  -5   27.00   23.00
   2   9   5    4.40   21.10
  -2   9  -5    7.00   19.10
  -2   9  -5   26.80   23.50
   2   9   5   36.20   29.10
   3  -9   5   25.50   18.20
  -3  -9  -5   36.70   25.40
   3   9   5  -24.40   28.20
   3   9   5    2.90   21.00
  -3   9  -5   -9.70   19.50
  -3   9  -5   23.80   22.00
   4  -9   5   12.00   20.20
  -4  -9  -5   10.00   18.70
  -4  -9  -5   -7.00   25.80
   4   9   5   -9.70   29.30
   4   9   5   70.39   28.90
  -4   9  -5    2.80   22.70
  16   0  -6  -57.19   32.30
 -16   0   6  -27.60   27.80
 -16   0   6   12.00   20.50
 -15   0   6   11.90   18.40
  15   0  -6   24.00   26.80
 -15   0   6   -4.80   22.90
  14   0  -6  -24.00   21.70
 -14   0   6  -21.90   16.80
 -13   0   6    7.40   16.10
  13   0  -6  -25.30   19.00
 -13   0   6   13.40   17.00
  12   0  -6    4.20   15.20
 -12   0   6   16.60   14.30
 -12   0   6   -7.40   13.30
  11   0  -6    7.60   14.60
 -11   0   6   -1.70   11.80
 -11   0   6   15.70   13.30
  10   0  -6    8.90   13.10
  10   0  -6   10.70   11.90
 -10   0   6    2.10   11.10
 -10   0   6   -4.50    9.00
   9   0  -6   12.90   15.30
  -9   0   6    5.50    9.90
  -9   0   6    3.60   11.70
   9   0  -6    4.00    9.80
  -8   0   6   67.09   15.50
  -8   0   6   66.29   15.00
   8   0  -6   66.99   14.70
  -7   0   6   -7.80    7.60
  -7   0   6   -1.70    8.90
   7   0  -6  -13.00    8.70
   6   0  -6    2.70    7.30
  -6   0   6    4.00    8.80
  -6   0   6   -3.30    8.50
   6   0  -6  -16.10    8.40
  -5   0   6    6.10    7.60
   5   0  -6   -0.60    8.20
  -5   0   6  -11.60    8.50
   5   0  -6    6.40    8.50
  -4   0   6  174.48   17.30
   4   0  -6  176.18   17.30
   4   0  -6  177.68   17.40
  -3   0   6   -0.30    7.30
   3   0  -6   15.10    9.60
   3   0  -6    8.50    8.70
  -3   0   6    0.10    8.60
   2   0  -6   92.39   10.40
  -2   0   6   76.49    9.40
  -2   0   6  115.09   12.60
   2   0  -6   97.49   12.60
   2   0  -6  104.09   13.00
  -2   0   6  120.59   14.20
   1   0  -6   -2.20    6.80
   1   0  -6    5.70    6.80
   1   0  -6   -3.20    6.60
  -1   0   6   -4.70    7.10
  -1   0   6    4.90    6.40
  -1   0   6   -1.90    6.00
   0   0   6 1060.09   54.69
   0   0  -6  963.50   54.29
   0   0  -6 1107.29   55.19
   0   0  -6 1068.09   54.79
   0   0   6 1133.99   54.89
   1   0   6   -1.00    6.40
  -1   0  -6    0.10    6.20
  -1   0  -6   -7.70    7.10
  -1   0  -6    5.30    5.60
   1   0   6    8.30    6.30
   2   0   6   64.69   11.30
  -2   0  -6   70.09   10.20
   2   0   6   68.19    9.80
  -2   0  -6   85.29   11.00
   2   0   6   76.89   11.10
  -2   0  -6   85.59   11.70
   3   0   6   -5.70    7.30
  -3   0  -6    4.20    7.30
  -3   0  -6   -6.10    6.50
   3   0   6   -2.40    7.00
   3   0   6    9.50    7.60
  -4   0  -6  508.25   30.50
   4   0   6  499.25   29.60
   4   0   6  547.25   31.70
   4   0   6  486.35   30.10
  -4   0  -6  556.74   31.40
  -4   0  -6  503.75   30.40
   5   0   6   -1.70    6.10
  -5   0  -6    5.20    6.90
  -5   0  -6    0.30    7.70
   5   0   6    4.20    7.60
  -5   0  -6    2.80    7.80
   5   0   6   -8.90    6.00
  -6   0  -6    8.70    7.60
   6   0   6   21.20    8.50
  -6   0  -6   -4.10    6.90
  -6   0  -6    5.60    7.50
   6   0   6   14.10    7.50
   6   0   6   13.10    7.20
   7   0   6   -4.90    6.10
  -7   0  -6    5.60    8.00
  -7   0  -6   -8.00    5.40
   7   0   6   -3.10    8.20
   7   0   6   -8.00    8.10
  -7   0  -6    6.40    8.90
  -8   0  -6    2.70    5.70
   8   0   6   -4.10    6.40
   8   0   6    5.10    9.30
  -8   0  -6   11.20    8.30
  -8   0  -6  -10.10    8.80
   8   0   6   -4.70    8.80
   9   0   6   14.50   11.90
  -9   0  -6   11.90    7.80
  -9   0  -6    8.70    9.10
   9   0   6    7.10    9.20
  -9   0  -6    8.00   11.90
   9   0   6   16.70   10.50
 -10   0  -6   17.10   10.60
 -10   0  -6   36.40   14.30
  10   0   6   -1.10   10.90
  10   0   6   17.10   11.20
 -10   0  -6   34.10   11.00
  10   0   6    8.00   13.50
  11   0   6   -3.80   12.40
  11   0   6   -0.90   13.70
 -11   0  -6  -11.80    7.40
 -11   0  -6   33.90   15.80
 -11   0  -6   12.30   13.20
  12   0   6   -9.40   16.10
 -12   0  -6   20.50   16.40
 -12   0  -6   15.60   13.50
 -13   0  -6   23.00   17.40
 -13   0  -6    6.10   17.90
 -14   0  -6  -25.40   21.20
 -14   0  -6   15.40   17.20
 -15   0  -6  -21.60   18.50
  15   0   6  -26.00   23.70
 -15   0  -6    3.40   21.90
 -16  -1   6   23.80   20.50
 -16  -1   6   19.70   34.00
  16  -1  -6  -40.60   27.60
 -16   1   6   17.70   18.40
  16   1  -6  -21.70   33.60
 -16   1   6   43.60   32.60
  15  -1  -6    7.80   22.80
 -15  -1   6   17.60   20.90
 -15  -1   6   23.70   24.90
 -15   1   6  -38.40   19.20
 -15   1   6    1.90   19.90
 -14  -1   6   18.90   16.40
  14  -1  -6   13.80   21.30
  14   1  -6  -24.10   19.60
 -14   1   6  -19.80   19.90
 -14   1   6   26.30   18.90
  13  -1  -6   22.90   17.70
 -13  -1   6    9.00   17.60
 -13  -1   6   33.40   15.80
 -13   1   6   21.50   17.10
 -13   1   6   18.00   18.30
 -12  -1   6   11.20   14.40
  12  -1  -6   24.00   16.00
 -12  -1   6   -8.50   15.00
 -12   1   6   26.00   15.90
 -12   1   6   31.10   16.00
 -11  -1   6    0.50   14.30
 -11  -1   6   31.50   13.00
  11  -1  -6   -0.50   13.20
 -11   1   6    7.90   13.40
  11   1  -6  -18.40   12.60
  11   1  -6   -0.40   11.70
 -11   1   6   13.70   14.40
 -10  -1   6  107.79   21.50
 -10  -1   6  118.39   19.70
  10  -1  -6   98.19   16.80
  10  -1  -6   73.79   14.80
 -10   1   6   91.09   18.50
  10   1  -6   98.99   18.90
 -10   1   6   95.79   18.70
  10   1  -6  134.69   22.70
   9  -1  -6   32.40   12.60
   9  -1  -6   15.80   10.50
  -9  -1   6   21.90   12.60
  -9  -1   6   34.90   13.30
  -9   1   6   21.50   11.40
  -9   1   6   12.20   11.30
   9   1  -6   16.10   12.10
  -8  -1   6   58.69   14.10
   8  -1  -6   27.30   11.10
   8  -1  -6   19.40    9.60
  -8  -1   6   41.10   14.70
   8   1  -6   26.90   11.70
  -8   1   6   19.90   10.70
  -8   1   6   26.80   11.50
  -7  -1   6   24.70   12.60
  -7  -1   6   55.89   13.60
   7  -1  -6   20.90    9.40
   7  -1  -6   31.30   11.50
  -7   1   6   39.60   11.50
   7   1  -6   38.80   12.90
  -7   1   6   30.60   11.70
  -6  -1   6  113.09   18.90
   6  -1  -6  101.29   15.90
  -6  -1   6  147.09   20.40
   6  -1  -6  124.09   14.70
   6   1  -6  103.99   17.50
  -6   1   6  123.69   16.80
   5  -1  -6   -6.80    8.50
  -5  -1   6    4.70    9.30
   5  -1  -6   18.80    8.60
  -5  -1   6    3.10    9.30
  -5   1   6    5.50    7.90
   5   1  -6    9.50   10.90
  -5   1   6   28.20    9.60
  -4  -1   6  334.47   24.30
  -4  -1   6  318.87   24.20
   4  -1  -6  316.97   23.00
  -4  -1   6  329.67   20.10
   4   1  -6  297.47   24.50
   4   1  -6  328.67   20.70
  -4   1   6  327.57   22.70
  -4   1   6  311.77   23.10
   3  -1  -6   12.00    6.70
   3  -1  -6   31.90    9.20
  -3  -1   6   30.70   10.20
  -3  -1   6   31.40   10.60
   3   1  -6   23.00    7.60
  -3   1   6   21.10    8.30
   3   1  -6   30.90   10.70
  -3   1   6   19.30    9.30
  -3   1   6   15.00    5.40
   2  -1  -6   66.19   11.20
  -2  -1   6   76.79   12.60
   2  -1  -6   52.39    9.60
   2  -1  -6   65.79   10.90
  -2  -1   6   92.89   13.50
  -2   1   6   73.19   11.80
   2   1  -6   52.79    9.90
   2   1  -6   72.09   12.20
  -2   1   6   73.79   11.70
  -2   1   6   56.39    8.70
  -1  -1   6  705.03   36.80
   1  -1  -6  660.83   36.60
   1  -1  -6  607.34   35.70
   1  -1  -6  632.24   36.30
  -1   1   6  647.64   36.20
  -1   1   6  638.04   35.80
   1   1  -6  683.83   36.70
   1   1  -6  679.53   36.80
  -1   1   6  620.84   36.40
   1   1  -6  692.83   36.80
   0  -1   6 1848.42   91.69
   0  -1  -6 1770.12   91.09
   0  -1  -6 1877.81   91.39
   0  -1  -6 1829.72   91.29
   0   1   6 1729.93   91.09
   0   1   6 1728.73   90.69
   0   1  -6 1864.31   90.29
   0   1  -6 1808.32   90.19
   0   1   6 1875.01   91.19
   0   1  -6 1824.62   91.29
  -1  -1  -6   20.70    8.40
   1  -1   6    9.40    6.00
   1  -1   6    5.40    6.60
  -1  -1  -6    3.50    6.90
  -1  -1  -6    9.40    7.30
   1  -1   6   18.50    6.00
   1   1   6   12.40    7.90
   1   1   6   11.10    9.20
  -1   1  -6    4.80    8.10
  -1   1  -6   14.40    6.90
  -1   1  -6   14.20    6.20
   1   1   6   11.70    7.10
  -2  -1  -6  198.18   16.40
  -2  -1  -6  155.28   15.10
  -2  -1  -6  155.08   15.40
   2   1   6  154.48   15.00
  -2   1  -6  162.78   12.00
  -2   1  -6  183.88   12.20
   2   1   6  138.39   15.50
   2   1   6  168.68   15.30
   3  -1   6   -4.10    8.40
  -3  -1  -6    2.60    7.30
  -3  -1  -6    2.20    7.50
  -3  -1  -6   -8.20    7.90
  -3   1  -6    4.60    7.30
  -3   1  -6   10.60    5.30
   3   1   6   -2.30    7.00
   3   1   6   11.70    8.60
   3   1   6   10.90    8.10
  -4  -1  -6   55.19   11.70
  -4  -1  -6   61.49   10.20
   4  -1   6   48.10   12.00
  -4  -1  -6   49.10   10.90
   4   1   6   56.79   10.90
   4   1   6   68.29   11.80
  -4   1  -6   49.50   11.00
   4   1   6   37.40    9.10
  -4   1  -6   60.79    8.80
   5  -1   6   11.10    8.30
  -5  -1  -6    6.60    7.70
  -5  -1  -6   -2.60    8.10
  -5  -1  -6   -1.90    7.90
  -5   1  -6   -4.20    5.90
   5   1   6    0.80    7.70
   5   1   6   -1.60    7.10
  -5   1  -6    8.60    6.90
  -5   1  -6   -7.70    7.10
  -6  -1  -6   13.90    9.50
  -6  -1  -6   16.40    8.60
  -6  -1  -6   17.30    8.70
   6  -1   6   21.70    9.30
   6   1   6   14.10    8.00
   6   1   6   14.90    9.30
  -6   1  -6   -1.00    7.00
  -6   1  -6   18.70    8.00
   7  -1   6    7.50    8.90
  -7  -1  -6   16.70    8.60
  -7  -1  -6   12.10   10.10
  -7  -1  -6   12.50    6.30
   7   1   6    3.60    8.40
   7   1   6   13.60   10.00
  -7   1  -6   14.30    7.40
  -7   1  -6    6.90    8.00
  -7   1  -6   21.00    8.30
   7   1   6   13.20   12.10
  -8  -1  -6    2.60    9.20
  -8  -1  -6    1.20    9.90
  -8  -1  -6   -1.20    7.30
  -8   1  -6   11.70    8.80
  -8   1  -6   12.20    8.80
  -8   1  -6    6.80    9.50
   8   1   6    1.00    9.40
   8   1   6   15.70   10.40
   8   1   6   -8.10    8.20
  -9  -1  -6   57.59   16.10
  -9  -1  -6   52.69   14.10
  -9  -1  -6   87.99   14.60
   9   1   6   65.59   15.90
  -9   1  -6   76.39   13.70
   9   1   6   79.89   16.90
   9   1   6   71.29   13.20
  -9   1  -6   70.49   12.40
  -9   1  -6   64.29   13.50
 -10  -1  -6  119.69   21.50
 -10  -1  -6  137.89   21.90
 -10  -1  -6  107.69   15.80
  10   1   6  130.69   23.10
  10   1   6  117.69   16.30
 -10   1  -6  108.19   16.30
 -10   1  -6  123.89   18.80
  10   1   6  147.29   19.50
 -10   1  -6  142.89   21.70
 -11  -1  -6    5.90   13.60
 -11  -1  -6   17.10   12.80
 -11  -1  -6   21.60   10.70
  11   1   6   21.40   13.20
 -11   1  -6   17.50   13.10
 -11   1  -6    6.40   12.80
 -11   1  -6   -0.70   13.20
 -11   1  -6   -9.10    7.70
  11   1   6  -19.30   12.90
 -12  -1  -6   12.20   10.10
 -12  -1  -6   -9.30   13.30
 -12  -1  -6   33.70   16.90
 -12   1  -6   19.90   15.40
  12   1   6   -9.10   17.30
 -12   1  -6  -26.30   14.00
 -13  -1  -6   10.50   20.30
 -13  -1  -6    1.90   17.90
 -13   1  -6   46.80   18.20
 -13   1  -6    4.70   16.60
  13   1   6   16.50   23.00
 -14  -1  -6  -42.00   16.90
 -14  -1  -6   33.00   22.60
 -14   1  -6   41.40   18.10
  14   1   6   -1.20   23.40
 -14   1  -6   -9.80   15.50
 -15  -1  -6   31.30   32.70
 -15  -1  -6  -18.00   17.40
 -15   1  -6   16.30   21.00
 -15  -2   6   80.59   25.70
 -15  -2   6   70.79   36.10
  14  -2  -6   53.99   20.50
 -14  -2   6   97.59   32.30
 -14  -2   6   79.59   25.60
 -14   2   6   89.19   26.10
  14   2  -6   92.29   29.10
 -14   2   6   83.49   20.60
  13  -2  -6    0.40   14.90
 -13  -2   6    5.20   15.70
 -13  -2   6   14.20   19.90
 -13   2   6   42.80   14.40
 -13   2   6    6.50   21.30
  12  -2  -6   -9.70   13.10
 -12  -2   6    3.10   16.10
 -12  -2   6    3.20   18.10
 -12   2   6   -0.50   13.30
 -12   2   6    9.60   14.90
 -11  -2   6   -7.60   13.90
  11  -2  -6    5.10   11.80
 -11  -2   6   12.80   14.90
 -11   2   6   33.40   14.20
 -11   2   6   33.80   16.10
  11   2  -6   -0.50   14.60
 -10  -2   6   -2.60   12.90
 -10  -2   6   11.70   12.40
  10  -2  -6   -4.40    8.70
  10  -2  -6  -13.10    9.60
 -10   2   6   18.50   13.10
  10   2  -6  -12.70   13.40
 -10   2   6    4.20   10.10
  10   2  -6  -18.90   14.30
   9  -2  -6   36.70   12.30
  -9  -2   6   32.40   13.80
  -9  -2   6   60.09   15.10
   9  -2  -6   29.90   10.90
   9   2  -6   30.10   13.30
  -9   2   6   54.99   16.20
  -9   2   6   51.19   13.50
  -8  -2   6    8.10    9.50
   8  -2  -6    9.20    9.10
   8  -2  -6   11.90    8.80
  -8  -2   6   14.70   13.50
   8   2  -6  -17.10   10.70
   8   2  -6   17.30   13.00
   7  -2  -6  434.06   28.90
  -7  -2   6  440.56   32.00
   7  -2  -6  393.36   28.30
  -7  -2   6  475.15   34.10
  -7   2   6  392.06   28.90
  -7   2   6  432.36   29.80
   7   2  -6  425.96   32.90
   7   2  -6  445.46   32.80
  -6  -2   6   49.30   10.00
   6  -2  -6   71.19   11.60
  -6  -2   6   80.79   16.20
   6  -2  -6   51.69   10.30
   6   2  -6   37.90    8.80
  -6   2   6   50.49   12.70
  -6   2   6   74.49   13.90
   6   2  -6   51.39   14.00
   6   2  -6   55.59   14.40
  -5  -2   6    8.90   10.50
   5  -2  -6    5.70    7.50
  -5  -2   6   11.10   10.20
   5  -2  -6   17.60    8.80
   5  -2  -6   17.20    7.20
  -5  -2   6    7.90    7.70
  -5   2   6    4.70    6.90
  -5   2   6   11.20    8.20
  -5   2   6   14.50    8.50
   5   2  -6  -12.70    8.90
   5   2  -6    5.50   10.80
   5   2  -6   19.90    7.50
  -4  -2   6   65.29   14.20
   4  -2  -6   65.69   11.40
  -4  -2   6   77.99   14.50
  -4  -2   6   36.00   10.50
   4  -2  -6   40.80    9.00
   4  -2  -6   60.69   11.00
  -4   2   6   47.40    9.40
  -4   2   6   58.89   11.10
   4   2  -6   55.39   13.20
   4   2  -6   54.29   13.40
  -4   2   6   64.19   11.70
   4   2  -6   39.20   10.10
   3  -2  -6   80.79   12.20
  -3  -2   6  118.89   16.20
  -3  -2   6  106.49   13.90
   3  -2  -6   91.29   12.30
   3  -2  -6   98.79   12.20
  -3  -2   6  118.99   15.90
  -3   2   6   91.29   12.90
   3   2  -6  107.59   14.60
   3   2  -6   97.39   15.70
   3   2  -6  114.29   16.00
  -3   2   6   86.59   11.90
  -3   2   6   93.89   12.70
  -2  -2   6   24.80    9.40
  -2  -2   6   30.00    8.70
   2  -2  -6   31.20    9.40
  -2  -2   6    9.40    8.60
   2  -2  -6   24.40    8.50
   2   2  -6   22.50    9.10
   2   2  -6   18.70   10.30
  -2   2   6   16.00    8.50
  -2   2   6   22.50    8.90
   2   2  -6   39.00   11.30
  -2   2   6   33.30    9.30
  -1  -2   6   13.30    7.40
   1  -2  -6    8.90    7.90
  -1  -2   6   14.70    8.20
   1  -2  -6    7.40    7.50
   1  -2  -6   12.70    8.50
   1   2  -6    1.70    7.60
  -1   2   6   16.80    8.50
   1   2  -6   13.60    9.50
  -1   2   6   20.20    8.80
  -1   2   6   21.00    8.30
   1   2  -6   15.50    8.10
   0  -2  -6   -0.50    7.30
   0  -2  -6    2.70    8.30
   0  -2   6    1.40    7.30
   0  -2   6    4.80    6.80
   0  -2   6   13.40    7.50
   0  -2  -6   -0.80    7.90
   0   2   6   -1.10    8.40
   0   2   6   -2.20    8.30
   0   2   6    3.20    7.30
   0   2  -6   -1.30    7.20
   0   2  -6   -1.50    6.80
   0   2  -6   10.00    8.00
  -1  -2  -6   94.89   13.50
  -1  -2  -6   97.09   13.40
   1  -2   6  105.59   14.00
  -1  -2  -6  107.19   14.50
   1  -2   6  110.69   10.00
  -1   2  -6  104.09   14.90
  -1   2  -6   89.09   10.70
   1   2   6   96.49   12.90
  -1   2  -6  111.79   10.80
   1   2   6  110.39   15.20
   1   2   6   96.59   13.30
  -2  -2  -6   25.80   10.30
  -2  -2  -6   37.30   12.70
  -2  -2  -6   38.10   10.30
   2   2   6   37.10   10.00
  -2   2  -6   27.20   10.40
   2   2   6   32.80   12.00
   2   2   6   44.40    9.90
  -3  -2  -6   26.60   10.60
  -3  -2  -6   30.00   10.50
  -3  -2  -6   28.10    9.40
  -3   2  -6   33.70   11.40
   3   2   6   22.50    9.20
  -3   2  -6   18.60    8.40
   3   2   6   17.60    9.50
  -4  -2  -6   41.20   11.10
  -4  -2  -6   24.70   10.10
  -4  -2  -6   33.00   11.10
  -4   2  -6   25.00    9.60
   4   2   6   27.30    9.90
   4   2   6   39.30   12.40
   4   2   6   35.10   11.80
  -4   2  -6   16.70   10.00
  -5  -2  -6   -2.00    8.30
  -5  -2  -6   31.10   10.20
  -5  -2  -6    4.60    9.10
   5   2   6   12.40    9.10
   5   2   6   -2.00    9.70
  -5   2  -6   29.60   10.80
   5   2   6    9.20    8.20
  -6  -2  -6  145.09   18.30
  -6  -2  -6  146.79   17.80
  -6  -2  -6  157.38   18.00
  -6   2  -6  155.28   17.20
  -6   2  -6  166.58   20.10
   6   2   6  161.98   17.30
   6   2   6  171.78   18.90
   6   2   6  148.29   17.90
  -7  -2  -6  383.06   30.40
  -7  -2  -6  371.96   28.50
  -7  -2  -6  403.06   30.80
  -7   2  -6  368.36   27.60
   7   2   6  427.56   30.60
  -7   2  -6  377.36   31.40
   7   2   6  389.76   28.40
   7   2   6  382.86   30.20
  -8  -2  -6   30.30   13.40
  -8  -2  -6    5.30    7.80
  -8  -2  -6   22.60   12.20
  -8   2  -6   16.00   11.70
   8   2   6    0.50   10.50
  -8   2  -6   14.60    9.80
   8   2   6    9.30    9.50
   8   2   6   39.50   12.60
  -9  -2  -6  110.79   18.40
  -9  -2  -6  136.59   19.80
  -9  -2  -6  164.88   24.30
  -9   2  -6  103.29   16.30
   9   2   6  140.89   19.20
  -9   2  -6  142.79   15.90
  -9   2  -6  157.38   22.30
   9   2   6  155.78   20.20
   9   2   6  117.79   22.80
 -10  -2  -6    6.20   11.70
 -10  -2  -6  -10.80   12.00
 -10  -2  -6   11.30   12.00
  10   2   6   -1.20   12.30
 -10   2  -6   11.90    9.00
  10   2   6   12.80   14.00
 -10   2  -6   10.80    9.50
 -10   2  -6   -6.10   12.40
  10   2   6  -10.50    9.90
 -10   2  -6    8.90    9.80
 -11  -2  -6   17.50   14.00
 -11  -2  -6   -2.60   15.30
 -11  -2  -6   -2.90    9.50
 -11   2  -6   37.50   10.30
 -11   2  -6   15.00   14.00
  11   2   6   32.90   14.00
 -12  -2  -6   18.30   17.00
 -12  -2  -6   17.60   13.10
 -12  -2  -6   -3.40   16.90
  12   2   6  -34.00   13.30
 -12   2  -6   -4.50   11.70
 -12   2  -6    3.80   12.00
  12   2   6   -8.60   16.80
 -13  -2  -6   19.10   15.50
 -13  -2  -6  -20.90   10.70
 -13  -2  -6  -18.50   17.70
 -13   2  -6  -17.40   13.80
  13   2   6   29.70   17.20
 -13   2  -6   33.30   17.70
 -14  -2  -6   31.00   20.30
 -14  -2  -6   73.89   30.30
 -14   2  -6    6.80   20.70
  14   2   6   16.70   27.10
 -14   2  -6   47.50   18.60
 -15  -2  -6    3.40   21.50
 -15  -2  -6   80.09   31.90
 -15   2  -6    3.50   18.50
  15   2   6   40.80   30.60
 -15  -3   6   -7.50   31.10
 -15  -3   6   20.20   28.10
 -15   3   6   45.60   20.20
 -15   3   6   86.29   25.40
 -14  -3   6   54.29   26.70
 -14  -3   6   -5.80   18.50
 -14   3   6   41.20   17.60
 -14   3   6   -4.40   21.90
 -13  -3   6  -14.60   17.40
 -13  -3   6    9.20   23.20
 -13   3   6   -4.40   18.80
 -13   3   6   -3.60   16.30
 -12  -3   6  110.59   24.90
 -12  -3   6   97.09   27.60
 -12   3   6   82.39   22.30
  12   3  -6  102.99   28.40
 -12   3   6  108.59   21.00
 -11  -3   6  221.28   29.30
 -11  -3   6  242.48   29.60
  11   3  -6  250.37   28.60
 -11   3   6  209.98   28.50
 -11   3   6  255.87   25.00
  11   3  -6  185.78   31.90
 -10  -3   6   29.30   16.80
 -10  -3   6   21.30   13.80
 -10  -3   6   19.00    9.90
  10   3  -6   -1.60   16.10
 -10   3   6   13.20   13.30
  10   3  -6   22.90   15.00
 -10   3   6    3.00   13.00
  -9  -3   6   35.30   14.70
  -9  -3   6   45.50   11.40
  -9  -3   6   34.70   16.00
   9   3  -6   21.20   15.60
   9   3  -6   23.20   10.60
  -9   3   6   35.30   12.90
   9   3  -6   35.30   19.10
  -8  -3   6   26.10   14.00
  -8  -3   6   33.20   10.00
   8  -3  -6   30.10    8.90
   8  -3  -6   39.80   10.50
  -8  -3   6   33.10   14.70
  -8   3   6   32.60   13.20
   8   3  -6   15.70   11.70
  -8   3   6   18.80   11.30
   8   3  -6   30.30   15.40
   8   3  -6   31.60   11.00
  -7  -3   6    7.10    8.50
   7  -3  -6   12.80    8.20
   7  -3  -6   21.40    9.00
  -7  -3   6   15.20   12.80
  -7  -3   6    2.90   10.30
   7  -3  -6   25.00    9.40
  -7   3   6    2.90    7.60
   7   3  -6   18.00   12.00
  -7   3   6   21.50    7.40
   7   3  -6   11.90    9.20
   7   3  -6    8.60   11.70
  -7   3   6    5.90    9.70
   6  -3  -6  535.95   32.80
  -6  -3   6  505.85   37.20
  -6  -3   6  524.55   34.00
  -6  -3   6  542.45   37.50
   6  -3  -6  537.25   33.80
   6  -3  -6  545.75   32.60
   6   3  -6  547.65   38.50
  -6   3   6  551.34   34.10
   6   3  -6  534.45   37.60
  -6   3   6  494.75   33.50
   6   3  -6  563.64   34.90
  -6   3   6  504.85   33.10
  -5  -3   6   91.59   17.10
   5  -3  -6   89.49   11.80
   5  -3  -6  109.39   12.70
  -5  -3   6   90.49   16.80
   5  -3  -6   83.89   12.60
  -5  -3   6   69.09   13.30
  -5   3   6   87.39   13.60
   5   3  -6   69.39   15.50
   5   3  -6   91.29   17.20
  -5   3   6   97.79   12.70
  -5   3   6   97.59   14.70
   5   3  -6   57.09   12.60
   4  -3  -6  161.78   15.70
   4  -3  -6  148.69   14.20
  -4  -3   6  100.49   16.10
  -4  -3   6  129.79   16.80
  -4  -3   6  109.59   16.00
   4   3  -6  104.59   15.50
  -4   3   6  141.79   13.90
  -4   3   6  135.39   14.50
   4   3  -6  103.89   15.90
   4   3  -6   98.09   17.50
  -4   3   6  114.09   14.00
  -3  -3   6   15.30    9.20
  -3  -3   6    6.60    9.70
   3  -3  -6   20.10    8.60
  -3  -3   6    9.50    9.10
   3  -3  -6    2.80    8.50
   3  -3  -6    0.80    7.30
   3   3  -6   10.00    9.60
  -3   3   6    9.60    8.90
  -3   3   6   12.90    8.00
   3   3  -6    4.00    9.20
   3   3  -6   18.60   10.40
  -3   3   6   14.60    7.50
   2  -3  -6    2.30    6.50
  -2  -3   6    2.20    9.00
  -2  -3   6    3.10    7.40
   2  -3  -6    9.40   10.30
   2  -3  -6    4.80    7.20
  -2  -3   6   -1.90    5.20
  -2   3   6   -0.30    7.80
  -2   3   6    5.90    8.30
   2   3  -6   20.50   11.00
  -2   3   6    7.10    8.20
   2   3  -6   12.10    9.50
   2   3  -6    4.00    8.70
  -1  -3   6    0.10    8.70
   1  -3  -6   -1.50    7.00
  -1  -3   6   10.00    7.10
  -1  -3   6   10.80    7.50
   1  -3  -6    8.40    7.80
  -1   3   6   12.40    9.20
   1   3  -6    4.90    8.30
  -1   3   6    4.30    8.50
   1   3  -6    0.70    8.00
   1   3  -6  -10.00    9.00
  -1   3   6    0.80    7.80
   0  -3   6   26.30    8.70
   0  -3  -6   29.70    9.80
   0  -3   6    7.30    8.60
   0  -3  -6   42.90   11.20
   0  -3   6   12.20    7.40
   0  -3  -6   22.60   10.50
   0   3   6   28.20   10.40
   0   3  -6   17.70    8.00
   0   3  -6   32.50   11.30
   0   3  -6   22.30    9.00
   0   3   6   20.30   10.00
   0   3   6   13.40   10.80
   1  -3   6   95.59   15.70
  -1  -3  -6  107.19   14.60
   1  -3   6  120.39   11.20
  -1  -3  -6  125.49   15.40
  -1  -3  -6  115.39   16.90
   1   3   6  122.69   17.50
   1   3   6  109.79   15.10
  -1   3  -6  114.49   16.50
  -1   3  -6   99.99   11.90
   1   3   6  103.29   14.70
  -2  -3  -6   67.69   13.80
  -2  -3  -6   68.19   13.80
  -2  -3  -6   66.69   14.40
   2  -3   6   50.09   12.70
   2   3   6   83.89   15.20
  -2   3  -6   46.10   12.90
   2   3   6   81.69   13.00
   2   3   6   76.59   14.20
   3  -3   6  939.91   59.09
  -3  -3  -6 1034.50   59.29
  -3  -3  -6 1026.60   59.09
  -3  -3  -6 1089.09   59.69
   3   3   6 1103.29   58.99
   3   3   6 1088.89   59.69
   3   3   6  998.50   58.99
  -3   3  -6 1032.50   60.19
  -4  -3  -6   67.49   15.50
  -4  -3  -6   64.99   14.00
  -4  -3  -6   59.19   14.60
   4   3   6   81.89   16.10
  -4   3  -6   85.79   14.80
   4   3   6   62.19   15.00
   4   3   6   55.89   12.10
  -5  -3  -6  231.58   22.10
  -5  -3  -6  249.97   22.60
  -5  -3  -6  253.87   23.40
  -5   3  -6  220.78   22.70
   5   3   6  231.88   23.30
  -5   3  -6  252.77   24.00
   5   3   6  265.07   22.60
   5   3   6  225.68   21.60
  -6  -3  -6  123.09   19.10
  -6  -3  -6   92.69   15.70
  -6  -3  -6  109.09   17.30
   6   3   6   88.29   18.20
   6   3   6  126.79   19.70
  -6   3  -6  107.89   17.50
   6   3   6  122.19   15.90
  -6   3  -6   83.79   17.00
  -7  -3  -6   -1.30   10.50
  -7  -3  -6   -4.90    9.60
  -7  -3  -6   17.60   12.60
   7   3   6  -13.50   10.70
  -7   3  -6    0.60   11.30
   7   3   6   11.10    9.10
   7   3   6   31.90   10.90
  -7   3  -6   10.60    9.40
  -8  -3  -6    8.70   12.60
  -8  -3  -6   23.30   12.90
  -8  -3  -6   42.40   17.50
  -8   3  -6   20.80   12.40
   8   3   6   -5.10    9.50
   8   3   6   20.70   12.00
  -8   3  -6   17.60   11.70
   8   3   6    6.70   11.60
  -9  -3  -6  146.69   20.90
  -9  -3  -6  140.79   24.20
  -9  -3  -6  122.19   23.20
  -9   3  -6  116.49   17.90
  -9   3  -6  151.98   20.70
   9   3   6  115.49   21.50
   9   3   6   98.69   17.80
 -10  -3  -6   27.30   16.50
 -10  -3  -6   27.70   13.10
 -10  -3  -6   21.60   12.70
  10   3   6   20.00   15.10
 -10   3  -6    5.40   11.20
 -10   3  -6   -2.40   12.40
  10   3   6   30.80   18.20
 -11  -3  -6   80.69   17.20
 -11  -3  -6   85.39   24.80
 -11  -3  -6   76.79   22.00
  11   3   6   73.89   20.20
 -11   3  -6   76.29   15.10
  11   3   6   68.29   23.10
 -11   3  -6   98.39   17.80
 -12  -3  -6   21.50   14.50
 -12  -3  -6   83.59   23.70
 -12  -3  -6   40.30   21.40
  12   3   6   27.00   20.00
  12   3   6   31.00   19.70
 -12   3  -6   52.09   13.40
 -12   3  -6    7.50   16.50
 -13  -3  -6   47.10   27.90
 -13  -3  -6   59.99   18.40
 -13  -3  -6   29.00   17.10
  13   3   6   36.30   24.90
 -14  -3  -6   49.60   35.30
 -14  -3  -6  -12.50   17.50
 -14  -3  -6   48.30   24.30
  14   3   6  -11.70   20.40
 -14   3  -6    8.30   15.70
 -14  -4   6   23.00   23.70
 -14   4   6    3.90   20.00
 -14   4   6    6.30   14.80
  14   4  -6   -3.50   22.70
 -13  -4   6   98.39   26.40
 -13  -4   6   20.90   28.50
 -13   4   6  129.29   26.90
 -13   4   6   65.99   18.50
  13   4  -6   57.59   28.10
 -12  -4   6   21.10   22.80
 -12  -4   6   83.99   21.80
 -12  -4   6   60.59   15.60
 -12   4   6   82.99   16.30
 -12   4   6   49.90   22.50
  12   4  -6   62.69   24.80
 -11  -4   6   32.60   18.60
 -11  -4   6    9.70   17.40
 -11  -4   6   38.20   13.60
  11   4  -6   58.99   19.20
  11   4  -6    4.70   14.20
 -11   4   6   41.70   14.60
 -11   4   6   41.70   17.10
  11   4  -6    4.60   17.50
 -10  -4   6   41.40   19.30
 -10  -4   6   15.50   17.90
 -10  -4   6   14.90    9.50
  10   4  -6   22.10   18.90
 -10   4   6    0.80   10.70
 -10   4   6   23.50   12.80
  10   4  -6   14.80   17.10
  10   4  -6    2.80   12.90
  -9  -4   6  390.06   35.30
  -9  -4   6  369.76   36.10
   9  -4  -6  371.26   30.40
  -9  -4   6  374.96   29.80
   9   4  -6  394.06   36.30
   9   4  -6  386.86   37.80
  -9   4   6  363.66   30.10
   9   4  -6  429.16   32.10
  -9   4   6  357.96   29.40
  -9   4   6  424.46   31.50
   8  -4  -6   70.19   15.80
  -8  -4   6   54.09   13.80
  -8  -4   6   87.49   20.80
  -8  -4   6   63.09   18.00
   8   4  -6   80.79   21.70
  -8   4   6  102.69   17.00
  -8   4   6   51.89   14.40
   8   4  -6   71.59   18.60
   8   4  -6   56.09   15.40
  -7  -4   6  265.17   28.10
  -7  -4   6  277.57   29.00
   7  -4  -6  319.37   26.00
  -7  -4   6  248.48   24.30
  -7   4   6  276.27   23.30
   7   4  -6  350.76   32.30
   7   4  -6  258.97   27.60
   7   4  -6  250.17   25.80
  -7   4   6  301.37   24.10
  -7   4   6  280.77   24.90
   6  -4  -6   34.20   11.80
  -6  -4   6   14.50   10.40
   6  -4  -6   41.70   10.60
   6  -4  -6   35.10    8.90
  -6  -4   6   31.20   14.60
  -6  -4   6   49.10   15.20
  -6   4   6   62.69   14.10
  -6   4   6   32.70   10.80
   6   4  -6   14.20   12.10
   6   4  -6    9.00   11.50
   6   4  -6   44.70   14.00
  -6   4   6   25.60   11.90
  -5  -4   6    1.50   10.50
   5  -4  -6   10.90    8.90
   5  -4  -6   -0.20    7.00
  -5  -4   6    4.90   10.20
   5  -4  -6   15.00    8.80
   5   4  -6    9.20    9.60
   5   4  -6   11.00   12.30
   5   4  -6    9.80   11.60
  -5   4   6   -5.10    8.80
  -5   4   6    3.50    7.70
  -4  -4   6  111.29   16.20
   4  -4  -6  100.99   13.50
   4  -4  -6  119.29   13.40
  -4  -4   6  112.59   18.60
   4  -4  -6  126.99   16.60
  -4  -4   6  115.39   16.70
  -4   4   6  104.39   13.60
   4   4  -6  118.79   19.40
  -4   4   6  105.79   13.80
   4   4  -6  117.19   18.80
   4   4  -6  120.59   18.40
  -4   4   6  126.39   17.20
  -3  -4   6  294.77   25.60
  -3  -4   6  317.97   26.50
   3  -4  -6  313.07   22.70
   3  -4  -6  324.77   23.20
  -3  -4   6  304.47   26.30
   3  -4  -6  329.77   26.60
   3   4  -6  297.57   25.60
  -3   4   6  359.16   27.50
  -3   4   6  305.07   23.70
   3   4  -6  311.27   26.50
  -3   4   6  319.47   24.70
   3   4  -6  324.07   28.00
  -2  -4   6   67.19   14.10
   2  -4  -6   93.79   15.00
   2  -4  -6   69.49   15.30
  -2  -4   6   67.69   15.50
   2  -4  -6   66.69   12.30
  -2   4   6   78.29   14.60
   2   4  -6   88.79   15.90
  -2   4   6   90.49   15.50
   2   4  -6   71.99   15.60
   2   4  -6   54.49   14.30
  -2   4   6   63.89   13.80
   1  -4  -6  200.78   21.00
  -1  -4   6  185.08   18.40
   1  -4  -6  228.78   19.60
   1  -4  -6  218.68   22.50
  -1  -4   6  179.88   18.40
  -1  -4   6  203.88   22.20
  -1   4   6  216.38   20.80
   1   4  -6  201.88   19.00
   1   4  -6  183.08   18.90
  -1   4   6  218.38   19.40
  -1   4   6  215.38   19.80
   1   4  -6  207.68   21.70
   0  -4  -6   29.50   12.70
   0  -4   6   12.50    8.00
   0  -4  -6   10.70    6.20
   0  -4   6    7.90    8.60
   0  -4   6   15.80    7.90
   0  -4  -6   13.40    8.90
   0   4  -6   13.20    9.70
   0   4   6   26.10    9.40
   0   4   6   -2.40   10.30
   0   4   6   17.40    9.20
   0   4  -6    8.60    9.30
   0   4  -6    8.10   10.10
  -1  -4  -6  548.55   37.40
   1  -4   6  543.45   31.40
   1  -4   6  484.45   31.40
   1  -4   6  496.45   37.50
  -1  -4  -6  536.25   35.80
  -1  -4  -6  585.34   37.00
  -1   4  -6  514.45   32.60
   1   4   6  568.24   35.70
   1   4   6  594.84   37.70
  -1   4  -6  549.54   38.60
  -1   4  -6  503.15   32.60
   1   4   6  602.14   37.30
   2  -4   6  152.08   19.80
  -2  -4  -6  167.98   18.50
  -2  -4  -6  160.78   18.30
  -2  -4  -6  186.38   21.00
  -2   4  -6  156.88   19.70
   2   4   6  152.98   18.00
   2   4   6  188.08   19.10
  -2   4  -6  150.08   14.50
   2   4   6  137.89   17.10
  -2   4  -6  148.69   13.90
  -3  -4  -6   73.69   15.70
  -3  -4  -6   70.99   15.60
   3  -4   6   53.59   14.00
  -3  -4  -6   51.89   13.00
  -3   4  -6   65.29   14.20
   3   4   6   58.49   14.90
   3   4   6   34.60   12.40
   3   4   6   48.20   13.80
   4  -4   6  145.39   21.30
  -4  -4  -6  143.39   20.30
  -4  -4  -6  191.58   21.10
  -4  -4  -6  176.18   19.80
   4   4   6  199.38   20.70
   4   4   6  170.48   20.50
   4   4   6  205.08   22.30
  -4   4  -6  149.39   19.80
  -5  -4  -6   43.20   16.00
  -5  -4  -6   50.79   14.50
   5  -4   6   21.20   11.60
  -5  -4  -6   60.19   14.80
   5   4   6   82.59   18.90
  -5   4  -6   38.00   13.80
   5   4   6   50.69   13.20
   5   4   6   60.19   15.40
  -6  -4  -6   28.30   11.60
  -6  -4  -6   28.60   14.60
  -6  -4  -6   16.20   14.10
   6   4   6   15.90   12.60
   6   4   6   11.30   12.20
  -6   4  -6  -12.90   10.20
  -6   4  -6   27.60   13.20
  -7  -4  -6   42.90   14.80
  -7  -4  -6   23.20   13.90
  -7  -4  -6   43.50   14.50
  -7   4  -6   25.50   14.50
   7   4   6   11.70   13.00
   7   4   6   26.90   12.70
   7   4   6   67.69   20.30
  -8  -4  -6   70.89   21.00
  -8  -4  -6   43.00   14.30
  -8  -4  -6   68.79   18.90
   8   4   6   52.99   17.20
   8   4   6   56.99   15.80
  -8   4  -6   40.60   15.70
  -8   4  -6   78.79   19.90
   8   4   6   41.30   15.20
  -9  -4  -6   47.20   19.70
  -9  -4  -6   21.20   11.60
  -9  -4  -6    4.10   12.60
  -9   4  -6  -10.20   12.60
  -9   4  -6   15.10   14.90
   9   4   6   16.60   13.40
   9   4   6   36.90   19.10
   9   4   6    6.80   14.30
 -10  -4  -6   29.00   17.50
 -10  -4  -6   14.30   11.80
 -10  -4  -6  -19.10   17.00
  10   4   6    1.50   16.20
 -10   4  -6   22.80   16.50
 -10   4  -6   48.20   15.10
  10   4   6   -9.90   15.80
 -11  -4  -6   11.80   20.40
 -11  -4  -6   10.00   16.10
 -11  -4  -6    6.30   15.10
 -11   4  -6   33.60   14.30
  11   4   6  -26.60   18.70
  11   4   6   -0.60   18.30
 -11   4  -6   38.80   17.70
 -12  -4  -6   -1.50   16.10
 -12  -4  -6    9.10   19.90
 -12  -4  -6   28.90   26.50
 -12   4  -6    1.30   12.90
 -12   4  -6   13.50   17.80
  12   4   6   23.70   20.40
 -13  -4  -6   12.00   30.60
 -13  -4  -6   26.50   18.20
 -13  -4  -6   -1.60   16.50
  13   4   6  -21.50   21.20
 -13   4  -6   20.40   15.60
 -13   4  -6   -0.70   19.60
  13   4   6  -55.69   22.40
 -14  -4  -6   25.00   24.10
 -14  -4  -6   -2.80   32.70
 -14  -4  -6   35.20   19.30
  14   4   6  -32.50   24.00
 -14   4  -6    2.30   15.10
 -13  -5   6   11.90   27.10
 -13  -5   6   -7.00   18.30
 -13  -5   6   37.00   16.10
 -13   5   6    7.80   17.10
  13   5  -6   24.30   23.80
 -12  -5   6   15.30   15.30
 -12  -5   6   56.29   26.50
 -12  -5   6   29.60   26.40
 -12   5   6  -13.90   18.70
  12   5  -6  -26.70   19.20
  12   5  -6   22.80   23.20
 -12   5   6   37.00   12.90
 -11  -5   6   92.99   25.30
 -11  -5   6   54.19   29.60
 -11  -5   6   69.09   17.90
  11   5  -6  118.19   33.20
  11   5  -6   37.60   20.80
  11   5  -6   29.40   22.70
 -11   5   6   54.59   16.90
  10  -5  -6   11.40   13.70
 -10  -5   6   23.40   14.40
 -10  -5   6   23.90   20.80
 -10  -5   6   39.70   18.60
 -10   5   6   13.30   11.60
  10   5  -6   25.50   19.10
 -10   5   6   32.20   15.70
 -10   5   6   21.90   13.70
  10   5  -6   35.80   21.80
  10   5  -6   -4.60   15.60
   9  -5  -6  -16.80   12.70
  -9  -5   6  -11.30   14.60
  -9  -5   6   36.00   19.50
  -9  -5   6    7.50   11.90
   9   5  -6   -9.10   14.30
   9   5  -6   19.20   17.10
  -9   5   6    6.70   14.90
  -9   5   6   -4.50   11.90
  -9   5   6   41.40   14.70
  -8  -5   6    3.30   11.40
  -8  -5   6   35.30   14.70
   8  -5  -6   17.70   13.20
  -8  -5   6    7.90   16.00
   8   5  -6   15.30   17.40
  -8   5   6   24.20   11.90
   8   5  -6   13.70   14.40
  -8   5   6    6.50   14.10
  -8   5   6   24.20   13.00
   8   5  -6  -16.00   14.10
  -7  -5   6   17.60   12.70
   7  -5  -6   16.30   11.80
  -7  -5   6   34.10   16.80
  -7  -5   6    9.20   13.70
  -7   5   6   25.40   10.30
   7   5  -6    0.70   13.70
  -7   5   6   22.50   12.90
   7   5  -6   -7.10   14.30
  -7   5   6   52.99   12.70
   7   5  -6   -1.70   16.30
  -6  -5   6   31.60   15.60
  -6  -5   6   35.10   15.20
  -6  -5   6   19.40   12.20
   6  -5  -6    8.10   11.50
  -6   5   6   41.40   14.00
  -6   5   6   42.90   15.10
  -6   5   6   30.80   11.30
   6   5  -6   10.20   14.70
   6   5  -6   24.80   13.40
   6   5  -6   24.30   15.10
   5  -5  -6   16.40    9.20
   5  -5  -6   14.60   10.10
   5  -5  -6   31.00   11.30
  -5  -5   6   19.80   12.20
  -5  -5   6   33.40   13.40
  -5  -5   6   18.70   14.00
  -5   5   6   10.80   12.70
  -5   5   6   18.10   13.10
   5   5  -6    5.40   14.90
   5   5  -6   -1.40   10.70
  -5   5   6    3.70    8.60
   5   5  -6  -15.90   12.90
  -4  -5   6   80.39   18.20
   4  -5  -6  102.49   13.90
  -4  -5   6   96.99   18.50
   4  -5  -6  102.49   14.30
  -4  -5   6  122.39   20.90
   4  -5  -6  102.19   18.50
   4   5  -6  102.59   20.30
  -4   5   6  106.69   18.70
   4   5  -6  104.69   20.00
  -4   5   6  108.39   17.90
  -4   5   6  104.69   17.40
   4   5  -6   83.69   18.90
   3  -5  -6   10.70    9.40
   3  -5  -6   16.90   11.10
  -3  -5   6   19.60   11.50
  -3  -5   6   26.70   12.90
   3  -5  -6   40.20   10.80
  -3   5   6    2.60    7.90
   3   5  -6    8.30   13.00
  -3   5   6   -1.40   12.30
   3   5  -6   31.80   14.00
  -3   5   6   15.50   10.70
   3   5  -6   -3.90   11.00
  -2  -5   6  122.89   19.20
  -2  -5   6  106.69   19.80
   2  -5  -6   95.79   14.30
   2  -5  -6  105.29   19.20
   2  -5  -6  114.09   15.20
  -2  -5   6  128.49   19.10
  -2   5   6  130.59   17.40
   2   5  -6  102.09   20.30
   2   5  -6   85.89   18.30
  -2   5   6  115.99   17.00
  -2   5   6  122.19   19.30
  -1  -5   6   33.80   10.60
   1  -5  -6   44.40   11.20
  -1  -5   6   48.30   12.00
   1  -5  -6   35.80   13.00
   1  -5  -6   43.90   11.60
  -1  -5   6   33.20   14.50
   1   5  -6   23.60   11.50
   1   5  -6   18.40   12.30
   1   5  -6   39.40   11.60
  -1   5   6   48.10   14.60
  -1   5   6   43.50   12.70
  -1   5   6   43.70   14.50
   0  -5   6   12.10   10.40
   0  -5  -6   16.70   12.20
   0  -5  -6    6.00   10.00
   0  -5   6    6.90    7.80
   0  -5   6   16.40    9.90
   0   5  -6    8.90    9.40
   0   5   6   27.30   11.90
   0   5  -6    7.90    9.90
   0   5   6   21.30    9.90
   0   5   6    2.90    9.90
   0   5  -6   23.40   11.60
  -1  -5  -6   57.19   14.60
  -1  -5  -6   84.39   16.60
   1  -5   6   46.70   14.20
  -1  -5  -6   55.99   13.30
   1  -5   6   73.39   12.40
   1  -5   6   46.20   11.20
  -1   5  -6   55.79   16.10
   1   5   6   82.39   16.50
   1   5   6   55.69   14.60
  -1   5  -6   66.29   13.60
  -1   5  -6   46.20   12.10
  -2  -5  -6   98.69   18.60
   2  -5   6   77.29   17.40
  -2  -5  -6  109.39   18.80
  -2  -5  -6  135.79   21.60
   2   5   6  114.59   18.60
  -2   5  -6   73.09   17.30
  -2   5  -6   91.09   13.40
   2   5   6  109.79   19.30
  -2   5  -6   84.39   14.20
   2   5   6   85.59   18.20
   3  -5   6  400.76   35.50
  -3  -5  -6  444.26   34.30
  -3  -5  -6  465.15   34.20
  -3  -5  -6  420.86   35.00
  -3   5  -6  418.66   27.70
   3   5   6  486.85   36.30
   3   5   6  479.35   36.10
  -3   5  -6  432.96   28.40
  -3   5  -6  396.16   35.60
   3   5   6  414.06   34.40
   4  -5   6   -9.50   10.60
  -4  -5  -6    9.40   12.70
  -4  -5  -6   19.10   13.10
  -4  -5  -6   14.80   11.80
   4   5   6    0.90   11.70
  -4   5  -6   -1.50   10.40
   4   5   6   15.00   14.50
   4   5   6    3.40   10.70
  -5  -5  -6   -6.90   11.30
  -5  -5  -6   12.80   15.70
  -5  -5  -6   13.60   13.20
   5  -5   6   -4.90   12.30
   5   5   6  -18.50   12.00
  -5   5  -6   32.40   13.60
   5   5   6    2.50   13.10
   5   5   6   33.40   14.70
  -6  -5  -6   55.99   15.20
   6  -5   6   36.00   15.90
  -6  -5  -6   52.49   16.90
  -6  -5  -6   23.70   16.60
  -6   5  -6   32.90   15.40
   6   5   6   18.50   15.20
   6   5   6   23.00   14.40
   6   5   6   21.60   16.10
  -7  -5  -6  113.89   24.00
  -7  -5  -6  122.29   23.90
  -7   5  -6  117.09   20.30
   7   5   6  105.59   22.10
   7   5   6  135.19   21.10
  -8  -5  -6   21.30   15.40
  -8  -5  -6   49.10   17.20
  -8  -5  -6   64.79   16.10
   8   5   6   44.20   17.20
  -8   5  -6   19.00   15.00
   8   5   6   51.39   17.50
   8   5   6   15.30   15.20
  -8   5  -6   13.40   17.80
  -9  -5  -6   15.20   14.30
  -9  -5  -6   37.30   15.70
  -9  -5  -6   31.40   17.40
   9   5   6   10.00   19.10
   9   5   6   10.10   16.30
  -9   5  -6   25.10   15.90
 -10  -5  -6   13.50   18.60
 -10  -5  -6   18.50   14.60
 -10  -5  -6   45.50   22.40
 -10   5  -6   -3.80   21.40
 -10   5  -6   27.70   16.20
  10   5   6   25.80   18.70
 -11  -5  -6   27.70   17.30
 -11  -5  -6  -18.80   19.70
 -11  -5  -6   39.50   19.00
  11   5   6   10.70   19.90
 -11   5  -6  -23.20   18.90
 -11   5  -6   21.70   19.00
 -12  -5  -6   36.60   23.00
 -12  -5  -6   -4.30   23.50
 -12  -5  -6  -32.80   16.50
 -12   5  -6    7.90   18.10
  12   5   6    2.60   24.80
 -12   5  -6  -41.80   20.20
 -13  -5  -6   57.49   29.20
 -13  -5  -6   28.60   23.60
 -13   5  -6   58.29   20.80
  13   5   6   41.30   29.40
 -12  -6   6   17.10   19.50
 -12  -6   6   -4.30   21.70
  12   6  -6   -8.00   27.20
  11  -6  -6   34.00   18.30
 -11  -6   6   59.39   24.20
 -11  -6   6   26.40   18.20
 -11   6   6   21.40   22.60
  11   6  -6   30.80   25.10
 -11   6   6   -9.00   20.20
 -10  -6   6   10.50   19.20
  10  -6  -6    1.30   16.80
  10   6  -6   42.60   22.40
 -10   6   6  -15.60   15.90
 -10   6   6    8.70   16.40
  -9  -6   6  -15.40   14.70
  -9  -6   6    7.60   17.60
   9  -6  -6   -2.30   12.80
   9   6  -6    5.70   15.40
  -9   6   6  -23.30   12.90
  -9   6   6   -7.00   11.50
   9   6  -6    0.60   19.00
   8  -6  -6   -2.70   14.10
  -8  -6   6    9.90   12.60
  -8  -6   6   31.20   17.20
   8   6  -6   20.50   24.40
   8   6  -6  -11.30   12.90
  -8   6   6   40.40   19.80
  -8   6   6    1.90   13.00
  -8   6   6   -6.50   11.50
  -7  -6   6   10.80   14.80
   7  -6  -6   10.00   14.10
  -7  -6   6    9.70   16.60
   7   6  -6   28.20   21.00
   7   6  -6   19.80   16.80
  -7   6   6   31.40   16.80
  -7   6   6   -4.10   11.70
  -7   6   6   24.40   14.10
  -6  -6   6   68.29   23.80
  -6  -6   6   38.00   16.70
   6  -6  -6   39.70   15.70
  -6  -6   6   22.50   14.00
  -6   6   6   45.70   18.20
   6   6  -6   41.90   18.20
  -6   6   6   66.59   15.50
  -6   6   6   57.29   13.70
   6   6  -6   14.10   16.40
   5  -6  -6   15.90   13.50
  -5  -6   6    5.80   13.80
  -5  -6   6   38.00   15.40
  -5  -6   6   11.80   12.40
   5   6  -6   10.40   14.80
  -5   6   6   40.00   17.90
   5   6  -6   35.80   17.80
  -5   6   6   -9.00   12.20
  -5   6   6   23.80   12.80
   5   6  -6    4.70   12.30
  -4  -6   6   39.50   15.50
   4  -6  -6   15.80   13.70
  -4  -6   6   22.40   15.80
   4  -6  -6   43.70   13.50
  -4  -6   6   40.60   16.10
   4   6  -6   15.20   15.10
  -4   6   6   11.10   15.70
  -4   6   6   27.40   12.30
  -4   6   6   43.20   14.30
   4   6  -6   43.90   16.30
   4   6  -6   23.10   15.70
  -3  -6   6  108.09   22.70
   3  -6  -6   83.99   19.30
  -3  -6   6   95.79   20.00
   3  -6  -6  124.29   18.80
  -3   6   6  113.99   22.50
   3   6  -6  109.39   24.20
   3   6  -6   62.99   19.00
  -3   6   6  155.88   22.20
  -3   6   6  135.89   19.10
   2  -6  -6  142.09   19.30
  -2  -6   6  157.78   24.80
   2  -6  -6  161.38   26.10
  -2  -6   6  117.59   23.30
  -2  -6   6  160.58   19.90
   2  -6  -6  159.38   19.40
  -2   6   6  177.38   20.20
   2   6  -6  135.09   24.60
  -2   6   6  158.68   25.40
   2   6  -6  124.99   23.60
  -2   6   6  130.69   27.00
   2   6  -6  138.19   23.30
   1  -6  -6   15.30   11.60
  -1  -6   6   19.10   11.30
  -1  -6   6   21.30   12.40
   1  -6  -6   17.60   12.00
   1  -6  -6   -2.60   11.20
  -1  -6   6   13.60   12.30
  -1   6   6    5.00   13.20
   1   6  -6  -10.50   11.80
  -1   6   6   13.60   12.10
   1   6  -6   34.80   11.70
   1   6  -6    7.00   11.60
  -1   6   6    4.30   15.40
   0  -6   6   28.30   10.60
   0  -6   6   26.30   11.40
   0  -6  -6   14.70   12.50
   0  -6  -6   24.90   12.80
   0  -6  -6   38.70   14.70
   0   6  -6   29.90   14.20
   0   6  -6   34.00   13.10
   0   6   6   22.90   14.30
   0   6   6   18.60   13.20
   0   6  -6   16.50   14.20
   0   6   6   27.50   11.70
   1  -6   6   33.90   14.30
  -1  -6  -6   25.40   15.50
  -1  -6  -6   44.20   14.50
   1  -6   6   40.80   10.80
   1  -6   6   54.19   11.50
  -1   6  -6   43.20   13.70
   1   6   6   37.80   17.80
   1   6   6   32.00   14.90
  -1   6  -6   41.20   14.40
  -1   6  -6    7.40   13.20
   1   6   6   25.70   14.00
  -2  -6  -6   58.09   16.40
  -2  -6  -6   30.20   15.80
   2  -6   6   30.80   14.60
  -2  -6  -6   94.69   18.90
  -2   6  -6   57.89   12.60
   2   6   6   81.29   19.60
  -2   6  -6   46.30   13.70
  -2   6  -6   54.49   17.60
   2   6   6   48.00   14.90
   2   6   6   48.40   19.60
   3  -6   6   97.49   21.60
  -3  -6  -6  154.28   21.20
  -3  -6  -6  104.89   18.50
  -3  -6  -6  120.79   23.50
  -3   6  -6  127.69   16.10
  -3   6  -6  118.49   26.20
  -3   6  -6  123.69   18.70
   3   6   6   93.69   21.30
   3   6   6  113.19   23.10
   4  -6   6   -3.80   12.30
  -4  -6  -6   12.70   11.00
  -4  -6  -6   -0.80   15.40
  -4  -6  -6   15.20   14.20
   4   6   6    3.90   13.30
  -4   6  -6    1.80    7.40
   4   6   6   26.80   15.40
  -5  -6  -6  233.88   28.40
  -5  -6  -6  226.08   28.20
  -5  -6  -6  194.38   26.90
   5   6   6  182.48   30.50
   5   6   6  205.68   28.60
  -6  -6  -6   70.89   19.30
  -6  -6  -6   60.39   21.50
   6  -6   6   32.50   17.30
  -6  -6  -6   64.99   17.70
   6   6   6   75.29   26.00
   6   6   6   41.90   18.40
  -7  -6  -6   10.10   16.10
  -7  -6  -6   12.00   14.50
  -7  -6  -6    2.10   15.20
   7   6   6   21.90   19.90
   7   6   6   23.70   15.50
  -8  -6  -6   36.90   21.70
  -8  -6  -6   31.70   18.90
  -8   6  -6   14.90   17.00
   8   6   6   41.70   22.00
   8   6   6   -3.60   14.40
  -9  -6  -6   50.59   18.30
  -9  -6  -6   57.89   20.10
  -9  -6  -6   32.30   26.00
   9   6   6   56.09   29.20
   9   6   6   36.00   21.70
  -9   6  -6   41.10   25.80
 -10  -6  -6   38.00   22.00
 -10  -6  -6  -33.80   22.40
 -10  -6  -6    1.30   20.80
 -10   6  -6   23.80   24.80
  10   6   6    1.30   21.70
 -11  -6  -6   14.60   23.40
 -11  -6  -6   35.70   26.90
 -11  -6  -6   -7.60   16.00
  11   6   6   20.70   21.60
 -11   6  -6   21.70   22.50
 -12  -6  -6  -17.80   21.60
 -12  -6  -6   20.00   24.30
  12   6   6  -14.90   23.90
 -12   6  -6  -22.00   26.10
 -10  -7   6   40.90   25.60
 -10  -7   6   -8.20   13.40
  10  -7  -6    1.20   17.80
  10   7  -6   -4.90   22.30
  10   7  -6   -2.80   24.80
  -9  -7   6  118.99   29.80
   9  -7  -6  152.88   28.80
  -9  -7   6  165.88   33.90
   9   7  -6  130.39   32.30
   9   7  -6  157.48   32.50
   8  -7  -6   -1.30   16.60
  -8  -7   6   11.70   21.50
  -8  -7   6   15.40   17.10
   8   7  -6   -3.00   23.40
   8   7  -6   15.10   17.90
  -8   7   6    8.90   15.00
  -8   7   6    2.00   14.90
  -7  -7   6  -10.40   15.20
   7  -7  -6  -31.50   14.20
  -7  -7   6    9.20   20.70
   7   7  -6    8.60   22.80
  -7   7   6    4.40   12.50
   7   7  -6    5.30   17.70
  -7   7   6  -28.40   14.20
  -6  -7   6  -20.60   13.30
   6  -7  -6  -22.40   15.10
  -6  -7   6  -22.40   13.50
  -6   7   6   19.30   16.40
   6   7  -6  -17.30   16.20
  -6   7   6   -1.20   13.00
   6   7  -6  -13.70   14.40
  -5  -7   6    1.10   18.60
   5  -7  -6   19.50   15.10
  -5  -7   6    6.00   14.60
  -5   7   6    9.60   16.80
   5   7  -6   -4.90   14.90
   5   7  -6  -18.50   17.60
  -5   7   6  -11.70   15.00
  -4  -7   6   18.30   17.10
   4  -7  -6    2.10   15.00
   4  -7  -6   34.10   17.00
   4   7  -6   32.40   19.30
  -4   7   6   43.70   18.80
   4   7  -6   17.10   14.00
   3  -7  -6   63.49   20.30
  -3  -7   6   42.30   17.40
  -3  -7   6   13.40   13.80
   3  -7  -6   16.90   15.00
   3   7  -6   45.80   20.40
  -3   7   6   52.89   18.30
  -3   7   6   33.90   16.90
   2  -7  -6   17.70   17.00
   2  -7  -6   29.10   14.60
  -2  -7   6   24.10   15.70
  -2  -7   6   32.30   14.20
  -2   7   6   60.79   21.00
   2   7  -6   30.00   17.60
   2   7  -6   10.50   15.70
  -2   7   6   33.70   15.50
   1  -7  -6  309.87   29.50
   1  -7  -6  272.37   32.70
  -1  -7   6  220.88   30.30
  -1  -7   6  278.17   25.90
   1   7  -6  249.68   29.30
   1   7  -6  259.57   30.20
  -1   7   6  273.77   31.70
   0  -7   6   11.60   13.70
   0  -7  -6   16.50   14.60
   0  -7  -6   -1.30   14.50
   0  -7   6    2.80   12.60
   0   7  -6   10.40   16.20
   0   7   6   20.70   15.00
   0   7   6    1.10   14.80
   0   7  -6    4.10   12.70
  -1  -7  -6  157.08   28.10
   1  -7   6   89.69   21.60
  -1  -7  -6  126.99   33.60
   1  -7   6  128.49   17.10
  -1   7  -6  152.38   27.20
  -1   7  -6  119.49   21.00
   1   7   6  146.79   28.50
   1   7   6  126.49   23.20
   2  -7   6    1.10   11.90
  -2  -7  -6    5.60   14.40
  -2  -7  -6    1.80   17.50
  -2   7  -6    3.80   14.30
   2   7   6   -1.90   15.10
   2   7   6   -1.80   15.30
  -2   7  -6    3.40   13.50
  -3  -7  -6   16.20   16.80
  -3  -7  -6    6.10   15.20
   3  -7   6   14.40   13.80
   3   7   6    9.20   17.70
   3   7   6   19.40   15.40
  -3   7  -6   34.10   14.40
  -3   7  -6    3.50   12.00
  -4  -7  -6   29.40   19.50
   4  -7   6    1.80   14.60
  -4  -7  -6    3.90   13.90
   4   7   6   -8.50   18.20
   4   7   6  -21.90   17.70
  -4   7  -6  -20.40    9.70
  -5  -7  -6   13.50   16.90
  -5  -7  -6   29.00   21.20
   5  -7   6    5.10   16.20
   5   7   6   20.80   24.00
   5   7   6   57.29   18.40
  -6  -7  -6    7.80   13.80
   6  -7   6   -7.70   17.60
  -6  -7  -6    7.10   15.80
   6   7   6   31.60   17.70
   6   7   6    3.20   19.60
   7  -7   6    8.70   17.50
  -7  -7  -6    6.70   18.80
  -7  -7  -6   21.60   17.30
   7   7   6   -7.70   19.50
   7   7   6   36.40   27.40
  -8  -7  -6  -18.30   17.30
  -8  -7  -6  -12.90   19.10
   8   7   6   43.50   20.70
   8   7   6   22.80   26.90
  -9  -7  -6   20.00   21.50
  -9  -7  -6   51.49   21.30
  -9   7  -6   58.09   23.30
   9   7   6   31.80   24.50
 -10  -7  -6    6.50   22.10
 -10  -7  -6   26.00   27.30
  10   7   6   16.80   24.80
   8  -8  -6    2.70   20.50
  -8  -8   6  -22.70   19.30
  -8  -8   6   47.30   30.10
  -8   8   6   -9.20   15.60
  -8   8   6   20.60   18.90
   8   8  -6   -6.20   21.50
   8   8  -6   21.10   28.50
  -7  -8   6    8.50   19.20
   7  -8  -6  -14.00   17.20
  -7  -8   6   51.19   26.50
  -7   8   6    9.00   16.70
   7   8  -6  -10.60   25.90
   6  -8  -6    4.60   19.50
  -6  -8   6   21.40   22.90
  -6  -8   6   -1.90   17.30
   6   8  -6    3.70   20.70
   6   8  -6   15.40   26.40
  -6   8   6   24.60   17.00
  -6   8   6   29.30   18.80
   5  -8  -6   22.20   19.80
  -5  -8   6   26.70   20.20
   5   8  -6   50.39   23.00
  -5   8   6   71.39   20.00
  -5   8   6   46.90   22.20
   5   8  -6   60.99   27.30
  -4  -8   6   -7.00   17.90
   4  -8  -6    5.40   19.40
  -4  -8   6   14.00   19.50
   4  -8  -6  -17.20   16.20
   4   8  -6  -13.50   16.10
  -4   8   6   11.30   19.30
  -4   8   6   -9.50   15.50
   4   8  -6  -12.90   19.80
  -3  -8   6   31.20   21.10
   3  -8  -6    9.00   16.60
  -3  -8   6  -20.80   15.00
   3  -8  -6   11.90   17.00
   3   8  -6   -7.20   14.80
   3   8  -6   40.60   21.50
  -3   8   6   29.10   20.00
  -3   8   6    9.90   16.80
   2  -8  -6   -3.50   18.20
  -2  -8   6  -18.20   13.70
   2  -8  -6    0.00   19.50
  -2  -8   6    8.40   15.90
  -2   8   6    5.80   17.60
   2   8  -6   -2.10   16.10
   2   8  -6   -1.50   15.70
  -2   8   6    8.80   18.50
   1  -8  -6   37.10   20.30
   1  -8  -6   -5.90   16.80
  -1  -8   6    9.80   17.30
  -1  -8   6   25.90   19.30
  -1   8   6   17.60   18.00
   1   8  -6   29.10   17.70
   1   8  -6   16.30   20.80
  -1   8   6   -1.10   17.80
   0  -8   6   13.10   16.50
   0  -8   6    9.40   16.10
   0  -8  -6   16.40   21.50
   0   8   6   26.90   20.30
   0   8  -6  -27.50   19.10
   0   8   6    4.10   16.20
   0   8  -6   22.70   16.60
  -1  -8  -6    9.70   17.00
  -1  -8  -6    0.60   17.80
   1  -8   6    1.00   18.50
   1   8   6   11.70   18.50
  -1   8  -6   17.20   17.60
  -1   8  -6   -6.30   16.40
   1   8   6   15.90   15.70
   2  -8   6  -11.40   16.10
  -2  -8  -6   10.40   16.10
   2   8   6   -9.50   16.50
   2   8   6  -14.60   18.10
  -2   8  -6   -8.50   18.00
   3  -8   6   13.10   17.90
  -3  -8  -6    4.90   17.70
  -3  -8  -6   35.50   20.70
  -3   8  -6   12.10   16.10
   3   8   6   47.20   21.50
   3   8   6   52.59   26.00
  -3   8  -6   29.40   18.10
  -4  -8  -6   29.10   18.80
  -4  -8  -6  -16.80   19.10
   4   8   6   52.89   23.30
  -4   8  -6    9.90   12.60
   4   8   6   68.89   29.40
   5  -8   6   76.29   19.60
  -5  -8  -6  110.59   29.30
  -5  -8  -6   74.39   24.00
   5   8   6   51.79   24.60
   5   8   6   96.99   31.60
  -5   8  -6   56.29   16.20
   6  -8   6    2.50   18.80
  -6  -8  -6    7.80   17.60
   6   8   6   12.90   18.80
  -7  -8  -6    6.20   18.80
   7  -8   6  -18.60   18.40
  -7  -8  -6    3.40   24.60
   7   8   6   43.50   34.60
   7   8   6   29.00   21.20
  -8  -8  -6  -14.60   26.30
  -8  -8  -6    9.60   18.70
   8   8   6   -6.20   20.30
   8   8   6    3.10   30.60
   4  -9  -6   41.10   24.00
  -4  -9   6    9.20   29.90
  -4  -9   6    9.20   21.80
  -4   9   6   -7.50   23.70
   4   9  -6  -21.10   29.80
   4   9  -6   33.60   21.20
  -4   9   6   52.19   17.60
   3  -9  -6   29.30   22.10
  -3  -9   6   10.10   16.40
   3  -9  -6   27.50   18.70
   3   9  -6   19.80   21.30
  -3   9   6  -22.90   22.60
   3   9  -6  -28.90   24.20
  -3   9   6  -22.00   26.50
  -2  -9   6   -3.20   18.20
  -2  -9   6  -16.40   25.40
   2  -9  -6  -13.50   19.00
   2   9  -6  -15.40   17.90
  -2   9   6    8.60   18.20
  -2   9   6  -55.19   25.40
  -1  -9   6    0.60   20.30
   1  -9  -6   21.80   25.70
   1  -9  -6   18.20   20.10
  -1  -9   6  -19.90   22.80
  -1   9   6   16.00   22.80
   1   9  -6   13.90   20.60
   1   9  -6   62.79   30.90
   0  -9  -6   45.90   26.40
   0  -9   6   -6.50   14.00
   0  -9  -6  -20.00   17.60
   0  -9   6   56.19   20.90
   0   9  -6  -17.10   18.00
   0   9   6   45.30   33.60
   0   9   6    8.90   19.80
   0   9  -6    9.60   21.90
  -1  -9  -6   32.20   26.10
   1  -9   6   41.90   21.50
  -1  -9  -6   72.89   24.80
  -1   9  -6   95.09   30.90
   1   9   6   74.69   28.30
  -1   9  -6   75.09   21.40
  -2  -9  -6   17.10   27.60
  -2  -9  -6  -20.50   18.30
   2  -9   6    1.50   18.50
   2   9   6   25.90   22.10
  -2   9  -6   -4.70   15.90
   2   9   6  -20.20   26.20
  -2   9  -6   10.70   23.00
   3  -9   6    9.30   18.30
  -3  -9  -6  -19.10   20.40
   3   9   6  -44.20   25.60
   3   9   6  -29.30   20.80
  -3   9  -6   -2.60   18.80
  -3   9  -6  -20.70   22.70
  -4  -9  -6   46.10   22.00
  -4  -9  -6   33.40   35.70
   4  -9   6   14.40   19.70
   4   9   6   71.59   40.30
   4   9   6   71.79   25.60
  -4   9  -6   -4.50   15.90
  -4   9  -6   23.60   20.80
 -16   0   7  -24.30   17.30
 -16   0   7   -5.60   25.10
  16   0  -7   57.99   32.60
  15   0  -7   34.20   25.00
 -15   0   7    5.80   18.20
 -15   0   7   33.70   20.80
 -14   0   7   23.30   20.80
  14   0  -7  -11.60   20.90
 -14   0   7    1.50   15.50
 -13   0   7   12.60   16.20
 -13   0   7   -8.80   16.50
  13   0  -7   -3.00   18.80
 -12   0   7   16.60   16.60
 -12   0   7    1.00   15.60
  12   0  -7   -3.80   16.90
 -11   0   7   66.39   19.70
  11   0  -7   69.29   18.80
 -11   0   7   74.89   20.20
 -10   0   7   11.80   12.50
  10   0  -7   18.10   11.80
  10   0  -7    0.60   11.10
 -10   0   7    2.50   12.50
  -9   0   7   71.69   16.70
  -9   0   7   73.89   17.10
   9   0  -7   86.99   16.50
   8   0  -7   -8.50    9.60
  -8   0   7   -6.90    9.40
  -8   0   7    6.60   10.90
   7   0  -7   -4.50    7.00
   7   0  -7   -3.90    8.60
  -7   0   7   -7.70    8.80
  -7   0   7    4.40    8.20
  -6   0   7    8.00   10.80
   6   0  -7   29.80   12.70
   6   0  -7   -1.50    9.00
  -5   0   7 1594.34   79.19
   5   0  -7 1481.35   78.59
  -5   0   7 1432.86   78.49
   5   0  -7 1408.76   78.39
  -4   0   7  -11.30    8.10
   4   0  -7   -5.10    9.00
   4   0  -7    2.30    9.10
  -4   0   7   -1.20    7.80
   3   0  -7  112.09   14.40
   3   0  -7  120.09   14.30
  -3   0   7  121.09   14.50
   3   0  -7   89.29   10.80
  -3   0   7  112.69   14.90
  -3   0   7  120.79   10.80
  -2   0   7    2.70    8.10
  -2   0   7   -4.30    7.90
  -2   0   7    0.50    6.10
   2   0  -7    6.70    8.70
   2   0  -7   -7.60    6.50
   2   0  -7  -11.40    7.40
   1   0  -7  562.74   32.30
  -1   0   7  538.65   31.10
   1   0  -7  562.24   32.20
  -1   0   7  556.44   32.10
  -1   0   7  580.94   32.70
   1   0  -7  536.45   31.60
   0   0   7   -5.90    6.60
   0   0  -7   -1.50    6.20
   0   0  -7  -10.20    7.60
   0   0   7   -0.30    6.60
   0   0  -7   -3.90    6.90
   0   0   7    0.70    6.80
  -1   0  -7   74.09   10.70
   1   0   7   83.59   10.90
  -1   0  -7   85.19   12.30
  -1   0  -7   83.29   10.40
   1   0   7   75.39   10.50
  -2   0  -7   -5.10    8.30
   2   0   7   -5.30    6.40
  -2   0  -7   -1.30    6.20
   2   0   7   -4.80    8.20
  -2   0  -7    2.20    7.20
   2   0   7    8.20    7.30
  -3   0  -7 1765.42   84.39
   3   0   7 1566.04   82.89
   3   0   7 1579.24   82.29
   3   0   7 1777.22   84.39
  -3   0  -7 1573.04   82.69
  -3   0  -7 1581.34   82.59
   4   0   7    2.40    6.70
  -4   0  -7    4.30    6.70
   4   0   7    1.10    8.20
  -4   0  -7    7.00    7.40
   4   0   7    3.50    7.20
  -4   0  -7    1.10    7.40
  -5   0  -7    5.10    8.30
  -5   0  -7    3.60    8.00
   5   0   7    2.00    6.70
   5   0   7  -10.80    7.30
   5   0   7    3.90    7.30
  -5   0  -7   -1.70    7.00
   6   0   7    1.60    6.90
  -6   0  -7    6.30    7.80
   6   0   7   -4.20    7.10
   6   0   7    0.00    8.30
  -6   0  -7   -0.50    7.40
  -6   0  -7    2.20    7.20
   7   0   7  114.69   14.90
  -7   0  -7  124.09   14.40
   7   0   7   97.49   12.40
   7   0   7  107.79   15.00
  -7   0  -7  106.29   13.20
  -7   0  -7  123.69   15.30
   8   0   7    5.20    9.60
  -8   0  -7    1.50    6.60
   8   0   7    6.40    7.20
  -8   0  -7    2.20    8.70
  -8   0  -7    7.70    8.90
   8   0   7    2.90    9.30
   9   0   7  116.49   15.80
  -9   0  -7   92.49   14.70
   9   0   7  103.39   17.60
  -9   0  -7  113.29   18.10
   9   0   7   96.49   15.40
 -10   0  -7    2.50   10.30
 -10   0  -7    1.00    7.70
  10   0   7   -4.10   12.30
  10   0   7    3.50   10.70
 -10   0  -7    0.60    9.60
  10   0   7   18.70   12.10
  11   0   7   84.09   17.50
 -11   0  -7   97.49   19.40
  11   0   7   59.19   18.40
 -11   0  -7   53.09   15.10
 -11   0  -7   60.19   12.90
 -12   0  -7   30.50   14.20
  12   0   7   16.40   17.50
 -12   0  -7   21.90   14.30
  12   0   7   19.90   14.90
 -13   0  -7   30.50   20.90
 -13   0  -7   70.09   20.10
 -14   0  -7   16.20   19.40
 -14   0  -7   10.80   21.50
  15   0   7  -26.30   23.80
 -15   0  -7   -1.90   21.60
 -15   0  -7   64.29   25.80
 -16  -1   7   11.70   20.70
 -16   1   7   34.90   28.50
  16   1  -7  -51.29   36.20
 -16   1   7    4.30   20.20
 -15  -1   7   23.90   25.20
 -15  -1   7   38.30   19.80
  15  -1  -7   42.10   27.90
  15   1  -7  -12.70   26.90
 -15   1   7    0.00   18.60
 -15   1   7   38.20   23.70
 -14  -1   7   26.90   21.70
  14  -1  -7   -2.10   19.60
 -14  -1   7   17.20   17.20
 -14   1   7  -17.80   18.70
  14   1  -7  -41.00   18.70
 -14   1   7    4.10   17.00
  13  -1  -7    5.90   17.50
 -13  -1   7   27.40   15.80
 -13  -1   7    5.50   14.70
 -13   1   7   12.90   13.60
 -13   1   7   38.50   21.20
  12  -1  -7  -27.50   15.00
 -12  -1   7    7.60   11.30
 -12  -1   7   27.20   15.30
 -12   1   7   53.49   18.30
  12   1  -7  -16.80   11.20
 -12   1   7   17.40   15.80
 -11  -1   7   45.20   14.50
  11  -1  -7   25.50   16.00
 -11  -1   7   38.20   19.20
  11   1  -7   24.60   16.60
 -11   1   7   32.60   16.20
 -11   1   7   60.99   16.60
  11   1  -7   56.79   19.20
  10  -1  -7   10.70   11.40
 -10  -1   7    1.60   12.60
  10  -1  -7   33.10   13.50
 -10  -1   7   48.90   13.80
  10   1  -7   35.70   13.70
  10   1  -7    0.30   11.70
 -10   1   7   25.80   13.30
 -10   1   7   26.40   13.10
   9  -1  -7  111.89   16.50
  -9  -1   7  132.49   18.30
  -9  -1   7  157.68   23.30
   9  -1  -7  107.09   15.90
   9   1  -7  110.99   20.00
  -9   1   7  159.18   23.70
  -9   1   7  119.59   17.10
   9   1  -7   96.49   20.10
  -8  -1   7   13.20   10.00
  -8  -1   7   -6.60   10.40
   8  -1  -7   -0.20    9.40
   8  -1  -7   18.60   10.80
   8   1  -7   -5.10   10.50
  -8   1   7   10.20   10.30
  -8   1   7   10.80   10.80
   8   1  -7   -6.60    9.60
   7  -1  -7   44.20   12.30
  -7  -1   7   53.69   14.60
   7  -1  -7   65.39   14.10
  -7  -1   7   61.59   13.70
   7   1  -7   62.99   14.90
  -7   1   7   53.59   14.20
   6  -1  -7   15.30    9.90
  -6  -1   7    3.00    8.40
  -6  -1   7    2.30   10.50
   6  -1  -7   13.90    7.60
  -6   1   7   21.70    9.20
  -6   1   7   18.70    8.60
  -5  -1   7   28.40   12.00
  -5  -1   7   48.10   12.60
   5  -1  -7   24.40    9.90
  -5   1   7   39.70   11.90
   5   1  -7   31.80   11.80
  -5   1   7   33.00   10.70
  -4  -1   7  220.18   20.60
   4  -1  -7  241.58   19.60
  -4  -1   7  221.18   20.30
  -4   1   7  196.68   18.90
  -4   1   7  238.68   19.10
   4   1  -7  246.18   21.30
   4   1  -7  236.38   21.10
   4   1  -7  220.08   16.70
   4   1  -7  223.88   16.70
  -3  -1   7  409.66   27.70
  -3  -1   7  444.96   28.50
   3  -1  -7  388.96   26.20
   3  -1  -7  428.56   27.00
  -3   1   7  395.26   27.00
   3   1  -7  424.96   28.00
   3   1  -7  437.56   25.30
  -3   1   7  364.56   24.00
  -3   1   7  398.46   26.30
   3   1  -7  449.66   28.60
  -2  -1   7   36.60    9.80
  -2  -1   7   19.70    9.70
   2  -1  -7   25.70    9.80
   2  -1  -7   28.80    7.70
   2  -1  -7   24.10    8.70
  -2   1   7   22.40    7.60
  -2   1   7   39.30   10.10
   2   1  -7   18.30    9.80
  -2   1   7   28.60    9.40
   2   1  -7   23.60    8.10
   2   1  -7    8.50    9.20
   2   1  -7   17.80    8.50
   1  -1  -7  333.87   22.30
   1  -1  -7  311.87   21.30
   1  -1  -7  309.67   21.10
  -1   1   7  307.87   21.20
   1   1  -7  314.77   22.00
   1   1  -7  330.87   21.90
  -1   1   7  288.87   20.70
  -1   1   7  297.47   21.80
   1   1  -7  349.07   22.70
   1   1  -7  315.27   21.90
   0  -1  -7  728.63   42.20
   0  -1  -7  772.22   42.80
   0  -1   7  815.92   43.30
   0  -1   7  782.32   41.50
   0  -1  -7  786.52   42.90
   0   1  -7  778.32   41.80
   0   1   7  769.92   42.80
   0   1   7  708.83   41.90
   0   1  -7  764.92   41.70
   0   1  -7  771.12   43.00
   0   1   7  830.72   42.90
   1  -1   7  285.57   17.10
  -1  -1  -7  251.87   19.40
  -1  -1  -7  239.78   19.20
   1  -1   7  252.47   16.90
   1  -1   7  298.47   21.00
  -1  -1  -7  234.48   19.00
  -1   1  -7  288.37   17.50
   1   1   7  243.58   19.60
   1   1   7  246.88   19.00
  -1   1  -7  236.78   17.30
   1   1   7  253.97   19.20
   2  -1   7   21.70    6.70
  -2  -1  -7   43.20   10.80
  -2  -1  -7   31.90    9.20
   2  -1   7   47.80   10.60
  -2  -1  -7   41.00   10.20
   2  -1   7   50.69    7.30
  -2   1  -7   39.70    7.60
   2   1   7   36.70   10.60
  -2   1  -7   37.40    7.30
   2   1   7   34.60    9.80
  -2   1  -7   41.30   10.00
   2   1   7   31.90    8.70
  -3  -1  -7  208.18   18.00
  -3  -1  -7  226.68   18.50
  -3  -1  -7  222.18   18.60
  -3   1  -7  211.28   14.90
   3   1   7  252.77   19.10
   3   1   7  226.78   19.00
  -3   1  -7  216.08   15.40
   3   1   7  240.58   18.30
   4  -1   7    2.70    8.90
  -4  -1  -7   -5.40    6.50
  -4  -1  -7   -4.40    7.00
  -4  -1  -7   10.20    8.80
   4   1   7    9.90    8.30
   4   1   7    1.50    7.70
  -4   1  -7    3.00    5.90
   4   1   7   -1.80    6.00
  -4   1  -7    4.60    6.40
  -4   1  -7    0.60    7.10
   5  -1   7   31.70   11.10
  -5  -1  -7   42.60   11.00
  -5  -1  -7   27.50    9.50
  -5  -1  -7   30.80    9.80
  -5   1  -7   28.00    7.80
   5   1   7   20.10    9.20
  -5   1  -7   35.20    8.30
  -5   1  -7   39.30    9.90
   5   1   7   30.10   10.50
   6  -1   7   -0.60    8.50
  -6  -1  -7    2.70    6.80
  -6  -1  -7   -2.60    8.10
  -6  -1  -7    3.50    9.00
   6   1   7   -1.50    7.80
  -6   1  -7   -5.50    7.20
  -6   1  -7  -10.40    7.10
  -6   1  -7   -0.90    5.80
   6   1   7    2.20    8.60
  -7  -1  -7  144.89   16.90
  -7  -1  -7  119.59   15.10
  -7  -1  -7  130.39   16.50
   7  -1   7  141.39   16.30
   7   1   7  131.49   15.60
  -7   1  -7  111.39   13.30
  -7   1  -7   92.59   13.30
  -7   1  -7  142.29   14.50
   7   1   7  119.49   15.70
   7   1   7  124.79   17.00
   8  -1   7    7.00    9.80
  -8  -1  -7    6.20   10.90
  -8  -1  -7   27.90    8.70
  -8  -1  -7   19.30   11.40
  -8   1  -7    7.10    9.30
  -8   1  -7    3.90    8.40
   8   1   7    7.30    9.70
  -8   1  -7    9.40    8.30
   8   1   7   17.10   10.60
   8   1   7   13.00    8.80
  -9  -1  -7  198.48   22.70
  -9  -1  -7  157.68   18.80
  -9  -1  -7  185.28   21.50
  -9   1  -7  195.78   19.30
   9   1   7  179.78   21.50
   9   1   7  206.58   21.50
  -9   1  -7  140.19   17.20
   9   1   7  157.38   18.90
  -9   1  -7  167.78   18.00
 -10  -1  -7   25.70   14.50
 -10  -1  -7   31.00   10.10
 -10  -1  -7   78.79   18.90
 -10   1  -7   28.50   11.60
  10   1   7   15.80   14.80
  10   1   7   40.00   13.70
 -10   1  -7   26.70    9.70
 -10   1  -7   30.80   12.30
  10   1   7   37.00   16.30
 -11  -1  -7   94.69   16.70
 -11  -1  -7  101.69   21.60
 -11  -1  -7  152.38   25.60
 -11   1  -7  125.19   21.20
  11   1   7  134.29   21.30
  11   1   7  122.19   23.10
 -11   1  -7  138.19   18.60
 -11   1  -7  140.59   22.50
 -12  -1  -7   20.90   14.20
 -12  -1  -7   63.59   17.90
 -12  -1  -7   37.10   20.50
 -12   1  -7   41.40   11.10
 -12   1  -7   49.90   18.20
  12   1   7   74.49   17.70
  12   1   7   61.09   21.20
 -12   1  -7   44.70   17.00
 -13  -1  -7   44.70   20.90
 -13  -1  -7   13.30   20.60
  13   1   7  -25.70   15.80
  13   1   7    3.30   18.70
 -13   1  -7  -22.60   14.90
 -13   1  -7    4.70   16.00
 -14  -1  -7   64.79   26.90
 -14  -1  -7   -7.50   18.20
 -14   1  -7   10.70   21.00
  14   1   7   -2.80   25.30
 -14   1  -7   41.70   21.70
 -15  -1  -7   -6.00   29.80
 -15  -1  -7   36.30   25.00
 -15   1  -7    0.70   19.80
 -15   1  -7   17.90   20.50
  15  -2  -7   63.29   26.80
 -15  -2   7  122.69   35.60
 -15  -2   7   67.59   23.20
 -15   2   7   31.70   18.80
  15   2  -7   21.40   29.20
 -15   2   7   70.69   31.60
  14  -2  -7   -7.50   18.30
 -14  -2   7   29.10   26.20
 -14  -2   7   46.70   24.00
  14   2  -7   15.00   21.90
 -14   2   7   15.20   17.00
 -14   2   7   51.79   23.70
 -13  -2   7   78.19   20.40
 -13  -2   7  116.69   26.20
  13  -2  -7   54.39   19.30
  13   2  -7   78.49   26.10
 -13   2   7  122.19   28.70
 -13   2   7   57.69   17.70
 -12  -2   7   20.60   17.80
  12  -2  -7  -15.90   12.80
 -12  -2   7    2.00   16.90
 -12   2   7    5.20   19.00
 -12   2   7    6.20   13.90
  11  -2  -7   30.50   13.30
 -11  -2   7   26.90   13.90
 -11  -2   7   16.50   15.00
 -11   2   7   21.30   15.50
  11   2  -7   42.40   19.30
 -11   2   7   12.20   12.10
  10  -2  -7   71.89   14.40
  10  -2  -7   69.69   14.60
 -10  -2   7   58.59   16.60
 -10  -2   7  100.49   21.90
 -10   2   7   78.39   17.20
 -10   2   7   69.59   16.70
  10   2  -7   62.79   17.50
  -9  -2   7   43.00   16.90
  -9  -2   7   41.70   14.80
   9  -2  -7   46.70   12.50
   9  -2  -7   28.70   12.00
   9   2  -7   32.80   15.00
   9   2  -7   30.30   14.40
  -9   2   7   32.00   10.90
  -9   2   7   36.60   13.10
   8  -2  -7  122.99   15.40
  -8  -2   7  146.39   20.60
   8  -2  -7  126.59   16.30
  -8  -2   7  127.99   18.40
   8   2  -7  152.38   19.40
   8   2  -7  105.19   19.20
  -8   2   7  145.09   17.40
  -7  -2   7    6.50   11.00
  -7  -2   7   10.10   10.40
   7  -2  -7    9.90    8.00
   7  -2  -7   23.60    8.60
   7   2  -7    9.60    7.60
   7   2  -7    7.70    9.40
  -7   2   7   16.00    9.40
  -7   2   7    7.80    8.70
   7   2  -7    0.00   10.20
   6  -2  -7   54.89   11.70
  -6  -2   7   58.99   14.40
  -6  -2   7   37.50    8.50
  -6  -2   7   68.99   13.10
   6  -2  -7   47.30   10.80
   6   2  -7   45.90    9.30
  -6   2   7   64.09   12.20
   6   2  -7   38.50   12.20
  -6   2   7   38.10   12.90
   6   2  -7   52.39   13.80
  -5  -2   7  470.45   33.40
  -5  -2   7  560.64   35.70
   5  -2  -7  440.96   28.80
  -5  -2   7  505.05   30.30
   5  -2  -7  512.95   31.70
   5  -2  -7  478.85   30.90
   5   2  -7  495.55   34.40
  -5   2   7  444.76   28.40
   5   2  -7  537.95   31.30
   5   2  -7  530.05   35.10
  -5   2   7  515.75   31.30
  -5   2   7  473.75   31.50
   4  -2  -7   11.10    8.30
  -4  -2   7    5.20    7.90
  -4  -2   7    6.20   10.30
   4  -2  -7   32.00    8.30
   4  -2  -7   16.80    8.70
  -4  -2   7   21.50   11.00
   4   2  -7   15.20   12.10
  -4   2   7   16.50    7.10
  -4   2   7   21.40    9.00
   4   2  -7   19.30   11.00
   4   2  -7    1.40    8.00
  -4   2   7   22.40   10.40
  -3  -2   7  455.45   30.00
  -3  -2   7  447.36   28.50
   3  -2  -7  415.56   27.30
  -3  -2   7  476.95   30.10
   3  -2  -7  436.76   28.00
  -3   2   7  431.36   28.00
  -3   2   7  411.26   27.90
  -3   2   7  396.46   26.70
   3   2  -7  462.75   30.50
   3   2  -7  434.46   30.30
   3   2  -7  489.05   30.00
  -2  -2   7 1004.40   57.29
  -2  -2   7 1115.89   57.79
   2  -2  -7 1088.69   56.89
   2  -2  -7 1027.90   56.79
  -2  -2   7 1042.60   57.49
  -2   2   7 1020.60   57.29
  -2   2   7 1046.70   56.29
  -2   2   7 1063.59   56.99
   2   2  -7 1048.10   57.89
   2   2  -7 1113.49   58.29
   2   2  -7 1104.29   58.59
   1  -2  -7  575.94   32.90
  -1  -2   7  537.65   32.30
  -1  -2   7  507.85   33.20
   1  -2  -7  537.35   33.10
   1  -2  -7  495.85   32.80
   1   2  -7  561.14   33.00
  -1   2   7  577.34   33.80
   1   2  -7  570.44   34.70
   1   2  -7  549.54   33.00
  -1   2   7  550.94   32.70
  -1   2   7  538.55   32.60
   0  -2  -7  167.08   16.20
   0  -2   7  180.58   16.90
   0  -2   7  183.98   15.00
   0  -2   7  177.98   14.40
   0  -2  -7  157.98   16.60
   0  -2  -7  198.98   16.80
   0   2  -7  176.38   18.40
   0   2   7  160.88   16.20
   0   2  -7  172.88   15.00
   0   2  -7  147.59   14.60
   0   2   7  184.88   16.40
   0   2   7  150.98   16.70
  -1  -2  -7   25.20    9.50
   1  -2   7    5.00    6.00
  -1  -2  -7   14.30    8.60
   1  -2   7   11.80    6.50
  -1  -2  -7   16.60    8.80
  -1   2  -7   -3.00    8.00
   1   2   7   20.00    9.40
   1   2   7    1.70    9.80
   1   2   7    4.90    8.10
  -1   2  -7    2.30    7.00
  -2  -2  -7   26.50   10.30
  -2  -2  -7   26.20   10.20
  -2  -2  -7   23.00   10.50
   2   2   7   26.30    8.70
  -2   2  -7   16.60    9.00
   2   2   7   44.50   11.00
  -2   2  -7   27.90   11.20
   2   2   7   17.00    9.40
  -3  -2  -7  194.08   18.40
  -3  -2  -7  203.38   19.10
  -3  -2  -7  209.38   19.90
   3   2   7  209.88   18.90
   3   2   7  207.78   18.90
   3   2   7  212.58   19.80
  -3   2  -7  238.28   20.20
  -4  -2  -7  123.19   16.90
  -4  -2  -7  115.29   15.80
  -4  -2  -7  138.79   15.80
  -4   2  -7  121.99   16.20
  -4   2  -7  158.68   18.30
   4   2   7  132.59   16.50
   4   2   7  110.09   16.30
   4   2   7  113.29   15.70
  -5  -2  -7  198.48   20.50
  -5  -2  -7  242.38   21.50
  -5  -2  -7  252.47   21.50
  -5   2  -7  177.68   20.20
  -5   2  -7  271.37   23.40
   5   2   7  230.78   21.30
   5   2   7  225.58   20.80
   5   2   7  239.28   21.20
  -6  -2  -7  214.58   21.50
  -6  -2  -7  240.18   21.90
  -6  -2  -7  189.98   20.40
   6   2   7  209.18   21.80
   6   2   7  212.88   21.40
  -6   2  -7  185.58   19.70
  -6   2  -7  256.97   24.20
   6   2   7  205.18   20.10
  -7  -2  -7   63.59   13.70
  -7  -2  -7   77.89   16.10
  -7  -2  -7   63.09   14.00
  -7   2  -7   66.39   12.90
   7   2   7   63.59   15.80
   7   2   7   64.39   12.80
   7   2   7   51.99   13.00
  -7   2  -7   48.10   14.60
  -8  -2  -7  -11.70    8.10
  -8  -2  -7    2.10   11.50
  -8  -2  -7   -8.30    9.50
  -8   2  -7    3.80    8.90
  -8   2  -7    0.80   10.40
   8   2   7   11.60   11.20
   8   2   7    1.70   10.30
  -9  -2  -7   59.39   17.30
  -9  -2  -7   52.39   15.90
  -9  -2  -7   33.50   13.30
   9   2   7   52.89   14.50
   9   2   7   26.20   12.70
  -9   2  -7   31.00   17.70
   9   2   7   45.10   14.30
  -9   2  -7   31.10   10.90
 -10  -2  -7    6.30   13.60
 -10  -2  -7   -7.60    9.90
 -10  -2  -7   19.10   14.50
 -10   2  -7    8.00    9.30
 -10   2  -7  -16.10   13.70
 -10   2  -7   -8.80    8.90
  10   2   7    6.90   12.50
 -11  -2  -7   71.99   20.10
 -11  -2  -7   43.10   12.70
 -11  -2  -7   44.50   18.00
 -11   2  -7   39.00   11.20
 -11   2  -7   59.09   14.60
 -11   2  -7   86.09   20.50
  11   2   7   32.90   15.40
 -12  -2  -7   -2.50   13.50
 -12  -2  -7    2.40   12.40
 -12  -2  -7   53.39   21.10
 -12   2  -7   16.50   14.00
 -12   2  -7   25.40   13.10
 -12   2  -7   -6.40   16.40
  12   2   7   10.50   18.70
  12   2   7   -0.30   14.80
 -12   2  -7   25.90   10.30
 -13  -2  -7   36.50   16.50
 -13  -2  -7   46.40   16.40
 -13  -2  -7   40.20   22.30
 -13   2  -7   30.60   17.90
  13   2   7   23.40   18.70
  13   2   7   26.00   21.20
 -13   2  -7   86.89   22.90
 -14  -2  -7  -13.40   14.50
 -14  -2  -7   31.00   19.80
 -14  -2  -7  -37.30   21.70
 -14   2  -7    4.10   17.60
 -14   2  -7   28.90   18.50
  14   2   7  -24.70   28.40
 -15  -2  -7    2.90   20.80
 -15  -2  -7   38.20   35.60
 -15   2  -7  -22.80   16.10
 -15   2  -7   32.70   18.30
  15   2   7  -10.20   32.60
 -15  -3   7  -19.50   17.50
 -15  -3   7   23.80   31.40
  15   3  -7  -27.40   22.30
 -15   3   7  -27.80   17.20
 -15   3   7   12.10   25.50
 -14  -3   7   62.49   30.60
 -14  -3   7   24.30   21.50
 -14   3   7   11.10   21.40
 -13  -3   7   74.89   28.50
 -13  -3   7   25.70   21.40
 -13   3   7   51.79   19.90
 -13   3   7   99.39   22.50
 -12  -3   7  106.69   26.10
  12   3  -7  122.99   29.00
 -12   3   7  153.48   28.70
 -12   3   7  160.28   22.00
 -11  -3   7  205.18   29.20
  11  -3  -7  168.28   19.40
 -11  -3   7  238.78   28.40
  11   3  -7  206.48   30.40
 -11   3   7  236.58   28.70
  11   3  -7  163.58   29.90
 -10  -3   7  167.08   28.90
 -10  -3   7  142.09   27.40
 -10   3   7  137.69   20.30
  10   3  -7  109.29   23.50
  10   3  -7  199.48   33.10
  -9  -3   7  117.69   15.40
  -9  -3   7  150.28   24.20
  -9  -3   7  151.18   23.00
   9  -3  -7  121.69   14.80
   9  -3  -7  101.69   15.40
  -9   3   7  130.89   19.10
   9   3  -7  122.89   16.90
   9   3  -7  127.79   23.70
  -9   3   7  146.79   17.80
   9   3  -7  100.49   20.90
   8  -3  -7    1.90    8.30
  -8  -3   7    9.90   11.80
   8  -3  -7    6.90    9.80
  -8  -3   7  -11.20    7.40
  -8  -3   7   14.80   13.20
  -8   3   7  -13.40    9.60
   8   3  -7   18.30    9.00
   8   3  -7   -1.70   11.40
  -8   3   7    4.30    8.60
   8   3  -7    4.20   12.60
  -7  -3   7   77.29   17.30
   7  -3  -7   60.49   12.40
  -7  -3   7   36.40   15.90
   7  -3  -7   59.79   12.10
  -7  -3   7   49.70   12.00
   7  -3  -7   51.69   11.40
  -7   3   7   75.09   12.90
   7   3  -7   71.09   17.30
   7   3  -7   31.60   13.40
   7   3  -7   39.30   11.10
  -7   3   7   44.00   13.30
   6  -3  -7   27.40    9.20
  -6  -3   7   42.70   13.00
  -6  -3   7   51.99   13.90
  -6  -3   7   39.90   10.40
   6  -3  -7   24.50    9.40
   6  -3  -7   50.69   11.40
  -6   3   7   62.89   13.00
   6   3  -7   40.60   13.30
   6   3  -7   45.00   14.10
  -6   3   7   65.99   11.70
   6   3  -7   25.90    9.50
  -6   3   7   45.50    9.70
  -5  -3   7  231.48   22.10
  -5  -3   7  222.48   20.40
   5  -3  -7  255.27   19.50
  -5  -3   7  233.28   22.80
   5  -3  -7  257.67   19.30
   5  -3  -7  233.98   19.30
  -5   3   7  229.08   19.30
   5   3  -7  234.88   23.10
   5   3  -7  222.38   20.90
   5   3  -7  230.38   22.50
  -5   3   7  233.28   20.00
  -5   3   7  215.08   20.30
  -4  -3   7  707.03   41.20
   4  -3  -7  627.14   37.30
  -4  -3   7  579.74   38.80
   4  -3  -7  601.94   37.00
  -4  -3   7  659.23   40.40
   4  -3  -7  597.04   37.50
  -4   3   7  601.84   37.30
   4   3  -7  630.34   40.60
   4   3  -7  622.84   40.70
   4   3  -7  645.04   40.20
  -4   3   7  673.03   38.00
  -4   3   7  579.74   37.80
  -3  -3   7   -9.10    8.90
   3  -3  -7   12.10    7.80
   3  -3  -7    0.70    7.10
   3  -3  -7    5.90    9.70
  -3  -3   7  -12.10    8.10
  -3  -3   7   -2.00    8.50
   3   3  -7   -3.00    9.80
   3   3  -7    6.60    9.10
   3   3  -7    1.20    9.20
  -3   3   7    9.10    7.80
  -3   3   7    4.70    8.70
  -3   3   7    5.70    7.70
   2  -3  -7   70.49   13.30
  -2  -3   7   41.90   11.00
   2  -3  -7   77.99   14.60
  -2  -3   7   55.19   13.90
  -2   3   7   81.89   12.80
   2   3  -7   28.50   12.10
   2   3  -7   46.90   12.90
  -2   3   7   65.49   12.90
   2   3  -7   50.29   12.00
  -2   3   7   69.99   13.40
  -1  -3   7   93.09   13.30
  -1  -3   7  111.69   13.50
   1  -3  -7  104.29   15.60
   1  -3  -7  114.19   13.70
  -1  -3   7   95.09   15.70
  -1   3   7  112.49   16.00
  -1   3   7  103.59   14.30
   1   3  -7  104.69   13.90
   1   3  -7  103.39   16.90
  -1   3   7   93.29   12.90
   1   3  -7  108.39   16.00
   0  -3   7  796.72   44.10
   0  -3  -7  832.52   46.60
   0  -3   7  724.63   43.70
   0  -3  -7  888.11   47.30
   0  -3   7  748.13   47.60
   0  -3  -7  799.02   47.40
   0   3   7  837.02   46.80
   0   3  -7  708.93   44.10
   0   3   7  844.92   47.40
   0   3  -7  815.12   45.10
   0   3   7  832.32   46.50
   0   3  -7  787.62   48.40
   1  -3   7  480.85   34.30
  -1  -3  -7  561.54   34.20
   1  -3   7  472.95   28.80
   1  -3   7  520.95   29.00
  -1  -3  -7  533.15   34.30
  -1  -3  -7  509.75   33.40
   1   3   7  503.55   33.80
  -1   3  -7  462.95   29.70
   1   3   7  561.94   33.60
  -1   3  -7  515.25   30.30
  -1   3  -7  463.45   34.60
   1   3   7  521.35   33.30
  -2  -3  -7  172.78   17.80
   2  -3   7  147.99   18.00
  -2  -3  -7  139.29   17.80
   2   3   7  181.78   19.70
   2   3   7  178.78   17.40
  -2   3  -7  152.38   19.10
   2   3   7  169.28   18.30
  -3  -3  -7  111.69   18.80
  -3  -3  -7  126.19   17.20
  -3  -3  -7  151.88   20.40
  -3   3  -7  100.69   17.50
   3   3   7  104.29   15.40
   3   3   7  113.39   17.60
   3   3   7  101.69   15.80
  -4  -3  -7   37.50   11.10
  -4  -3  -7   24.30   10.90
  -4  -3  -7   42.20   11.70
  -4   3  -7   19.00   11.70
   4   3   7   12.80   11.50
   4   3   7   23.10   10.60
   4   3   7   17.20   10.10
  -4   3  -7   20.20   10.40
  -5  -3  -7   -5.00    9.80
  -5  -3  -7   13.20   10.00
  -5  -3  -7   -0.60   10.40
   5   3   7    9.90    8.70
  -5   3  -7   -0.30    9.60
   5   3   7   -3.80    8.90
  -5   3  -7    6.80   10.40
   5   3   7   -6.30   10.30
  -6  -3  -7  137.39   18.40
  -6  -3  -7  145.19   21.70
  -6  -3  -7  122.49   21.30
  -6   3  -7  112.19   18.90
   6   3   7  158.38   20.00
   6   3   7  138.29   21.60
   6   3   7  125.39   16.10
  -6   3  -7  135.69   20.80
  -7  -3  -7    2.60   12.30
  -7  -3  -7   19.60   10.40
  -7  -3  -7   20.90   12.00
   7   3   7   21.00   11.50
   7   3   7    2.50    8.90
  -7   3  -7    3.50   12.20
  -7   3  -7    6.30   11.00
   7   3   7   -8.10    9.40
  -8  -3  -7   -6.30    9.90
  -8  -3  -7   17.40   12.60
  -8  -3  -7   19.80   12.20
  -8   3  -7   10.50   12.30
   8   3   7   17.60   12.50
   8   3   7   18.30   12.00
   8   3   7    6.20   13.90
  -8   3  -7   11.50   11.30
  -9  -3  -7  127.79   22.00
  -9  -3  -7  109.69   24.60
  -9  -3  -7  124.69   23.60
   9   3   7   89.59   19.50
   9   3   7   97.79   19.20
  -9   3  -7   90.49   16.80
   9   3   7   80.89   19.70
  -9   3  -7  117.99   19.90
 -10  -3  -7   49.00   15.60
 -10  -3  -7   22.80   18.50
 -10  -3  -7   75.59   20.00
  10   3   7   38.00   15.20
  10   3   7   34.20   18.20
 -10   3  -7   38.30   17.00
 -10   3  -7   43.90   12.40
 -11  -3  -7   10.40   13.40
 -11  -3  -7   22.70   15.90
 -11   3  -7    8.00   16.00
  11   3   7   28.00   21.10
  11   3   7   15.80   17.40
 -11   3  -7   14.20    9.30
 -12  -3  -7  151.18   28.90
 -12  -3  -7  135.69   21.90
 -12  -3  -7  108.59   29.10
  12   3   7  119.59   24.30
 -12   3  -7  113.79   22.10
 -12   3  -7  114.79   19.70
  12   3   7   74.59   26.00
 -13  -3  -7    4.40   14.80
 -13  -3  -7   -4.60   14.10
  13   3   7   -2.20   20.10
  13   3   7  -17.00   18.80
 -13   3  -7   -8.20   17.40
 -13   3  -7   -9.90   10.60
 -14  -3  -7   -8.20   19.30
 -14  -3  -7   26.60   32.70
 -14  -3  -7   36.70   19.70
  14   3   7  -38.30   22.30
 -14   3  -7    5.00   16.50
 -14  -4   7  -47.60   31.00
 -14  -4   7  -10.50   20.10
 -14   4   7    6.40   16.40
 -14   4   7    6.60   20.00
 -13  -4   7    2.40   17.90
 -13  -4   7  -33.00   21.50
  13   4  -7  -12.90   22.70
 -13   4   7   10.70   19.50
 -13   4   7   17.30   15.30
 -12  -4   7  -13.80   17.30
 -12  -4   7   16.50   18.00
 -12  -4   7    4.10   13.40
  12   4  -7   45.40   23.80
 -12   4   7   11.20   19.60
 -12   4   7   43.40   14.30
 -11  -4   7   -7.50   15.80
 -11  -4   7    3.90   10.60
 -11  -4   7   -7.80   15.90
  11   4  -7    1.40   15.20
  11   4  -7    8.60   16.80
 -11   4   7   40.40   16.90
  11   4  -7  -25.00   16.40
 -10  -4   7    9.00    9.10
 -10  -4   7   31.40   15.50
[truncated: 14,560,909 more chars]
